# Supplementary material for: Perineuronal nets stabilize the grid cell network
Source: Nat Commun. 2021 Jan 11;12:253. doi: 10.1038/s41467-020-20241-w (PMC7801665; doi:10.1038/s41467-020-20241-w)
Supplement: Supplementary file 4 — Source Data [file 41467_2020_20241_MOESM4_ESM.xlsx]

## Sheet: histology_synapsemarkers
	Figure 1d and Supplementary Figure 1
		control	chABC			control	chABC			control	chABC
	vGAT	48	59		vGlut1	29	28		vGlut2	16	27
		50	37			81	39			25	23
		50	36			96	79			27	16
		53	22			78	48			12	10
		52	32			80	58			22	0
		34	42			43	39			15	5
		139	55			47	30			32	11
		111	52			33	74			29	3
		71	53			51	63			12	9
		39	55			49	71			10	16
		73	66			43	58			10	19
		87	68			34	64			24	21
		75	55			57	81			7	17
		71	44			55	43			22	60
		61	35			100	85			16	21
		47	43			45	28			3	2
		75	51			88	40			9	25
		46	24			88	44			26	20
		60	37				31			12	10
			54				38			36	32
							42			20	11
							51			39	15
							34			21	46
							63			21	12
							28			23	10
							49			62	10
							79			9	59
							31				39
							36				13
							36				27
							34				33
							58				35

## Sheet: gridcells_familiar
Figure 2, Supp Fig 5
	action	tag	familiar	i	ii	iii	chabc	pre	day1	day2	day3	post	amk	animal	session	channel	unit	unit_id	average_rate	speed_score	out_field_mean_rate	in_field_mean_rate	max_field_mean_rate	max_rate	sparsity	selectivity	interspike_interval_cv	burst_event_ratio	bursty_spike_ratio	gridness	border_score	information_rate	head_mean_ang	head_mean_vec_len	spacing	orientation	border_score_threshold	gridness_threshold	head_mean_ang_threshold	head_mean_vec_len_threshold	information_rate_threshold	speed_score_threshold	specificity
8	1346-160713-02	AMK control familiar	TRUE	TRUE	FALSE	FALSE	FALSE	TRUE	FALSE	FALSE	FALSE	FALSE	TRUE	1346	2	1	1	9	1.3819513819513822	0.15390846529565094	1.0519669734405872	2.1896517730332934	2.801963872722244	5.514209850535575	0.7253541764900293	4.031925074348781	1.3630587482420973	0.021780303030303032	0.042632066728452274	0.8847166705126704	0.20516343081514585	0.13859948072428052	2.382449624591566	0.038440599604036105	0.4321171942579585	60.94539590092288	0.3523516227861874	0.2615991901479876	5.8247091352079865	0.07027360665290354	0.09016428842466652	0.0763206207595374	0.3183729478287937
13	1346-250713-01	AMK control familiar	TRUE	TRUE	FALSE	FALSE	FALSE	TRUE	FALSE	FALSE	FALSE	FALSE	TRUE	1346	1	6	0	14	1.7152373022481266	0.14959135562801426	1.072173810369581	4.557628913454736	9.313655683301368	17.04171677001634	0.4190900550754701	10.194861886949184	3.105354253414743	0.14091680814940574	0.26310679611650484	0.9588702294212844	0.14112593623195913	0.6200710441088182	6.120464913581816	0.11075298283796144	0.4107102270560372	5.44033203100551	0.3358755497808953	0.32374886477424786	5.914757620108308	0.12583175459280818	0.3321458430216486	0.09312029485305352	0.6284737669548647
20	1346-290713-02	AMK control familiar	TRUE	TRUE	FALSE	FALSE	FALSE	TRUE	FALSE	FALSE	FALSE	FALSE	TRUE	1346	2	6	0	21	0.829180486341439	0.11756312459221455	0.4886047128461837	1.4611912060921777	2.0425918622077632	3.1470607741863885	0.6492262018187541	3.842192796626205	1.941475296108428	0.05514316012725345	0.10452261306532663	0.8977035282454555	0.2650006207638243	0.12872424757764572	4.60533393061904	0.040064628032152966	0.4107102270560372	5.44033203100551	0.3296692488367561	0.16174102372358895	5.895932091180542	0.0930536496667132	0.07595003531787567	0.059410927546845224	0.4757493981736615
28	1520-021114-01	chABC familiar	TRUE	TRUE	FALSE	FALSE	TRUE	FALSE	FALSE	FALSE	FALSE	FALSE	FALSE	1520	1	5	2	29	0.8258345428156749	0.13000200325685626	0.4374852933513655	1.5296473394071832	2.3573111952945847	4.630326108001838	0.5682579032541141	5.743388117806322	1.8450084839995955	0.041208791208791215	0.07996485061511424	0.8259822395129248	0.17169047828373055	0.162305824951086	4.960960234937405	0.02292231390799947	0.29857664842670223	33.690067525979806	0.3355803905574558	0.17169201823888625	5.898077719391951	0.07595522686682399	0.0719095640877788	0.04297386795431248	0.543627857433497
59	1520-261014-01	chABC familiar	TRUE	TRUE	FALSE	FALSE	TRUE	TRUE	FALSE	FALSE	FALSE	FALSE	FALSE	1520	1	7	0	64	1.7733569780930412	0.1026403362412874	0.9735411179558788	2.997447872631124	3.5693320761417384	7.022561460547284	0.6679540900534873	3.995220499184353	2.0042587029167187	0.08364083640836409	0.15977443609022554	0.7730335451334702	0.053236860136435145	0.2339996962391342	4.296414019168213	0.0419153609748066	0.3249440554359425	42.273689006093726	0.3296663640881565	0.1594341803665914	6.1048248578693425	0.058204961319198015	0.1134804839752746	0.047840235390444415	0.48839734033175103
69	1520-271014-01	chABC familiar	TRUE	TRUE	FALSE	FALSE	TRUE	TRUE	FALSE	FALSE	FALSE	FALSE	FALSE	1520	1	5	5	74	0.5656229180546303	-0.012710391359552887	0.2815260148290234	0.944906377353816	0.9905210560654508	2.1245610110696207	0.6474767426910532	3.6910864546199864	1.3321007533343392	0.009512485136741971	0.01884570082449941	0.3584300001538385	0.18325446417461333	0.08929136419864937	2.2608091902546192	0.03753447085281279	0.3336690872704056	42.273689006093726	0.35283613573555284	0.2992644301708448	5.978174165727938	0.07344884162270307	0.04313355333052634	0.0307327719702917	0.5258702474683238
86	1520-291014-02	chABC familiar day 1	TRUE	TRUE	FALSE	FALSE	TRUE	FALSE	TRUE	FALSE	FALSE	FALSE	FALSE	1520	2	5	7	91	1.9818930041152265	0.09503051627563262	1.1724295466538674	3.0466425680759723	5.577442625150117	12.25396602524978	0.6789570741988742	6.194303206723238	1.724430701052423	0.09252336448598132	0.19352159468438535	0.7577682574671859	0.13716531034207624	0.19060927871876526	2.973835950314831	0.03806363204339357	0.3024286144143291	36.869897645844006	0.33118959954948657	0.18991405337686493	5.947237716984012	0.07265108715662229	0.11036472368192754	0.0341971836118337	0.4147347511538862
87	1520-291014-02	chABC familiar day 1	TRUE	TRUE	FALSE	FALSE	TRUE	FALSE	TRUE	FALSE	FALSE	FALSE	FALSE	1520	2	5	9	92	0.7300411522633745	0.127594301759973	0.4643824456631517	1.2940819088502051	2.7263027171853897	4.751100263188273	0.6672036772787838	6.639097370550232	1.3474640583250639	0.02543352601156069	0.0496054114994363	0.7364138123754109	0.19903506505562255	0.07359673333199032	4.0274308196359785	0.02503642828407194	0.32106220118367185	45.0	0.3258000482250151	0.1831642795903388	5.8523046465791415	0.07160575098317222	0.04555813192625111	0.04392953301343653	0.4450859714412588
97	1520-301014-01	chABC familiar day 2	TRUE	TRUE	FALSE	FALSE	TRUE	FALSE	FALSE	TRUE	FALSE	FALSE	FALSE	1520	1	5	1	102	1.096899740536225	0.061875022847097234	0.7272143153289019	1.7615495216604158	2.2578232019808677	5.563588958472342	0.7439789653224058	5.125380647487948	1.3970295669079	0.03369905956112853	0.06520090978013647	0.4756587120172065	0.1544125839905898	0.08903497976556136	4.328365265973119	0.043929559461960886	0.30118395174181445	41.98721249581666	0.3498850682759847	0.22383060166628688	6.126658686142467	0.06973871894075744	0.05697354173995346	0.030889407192557138	0.38423243736335483
101	1520-301014-01	chABC familiar day 2	TRUE	TRUE	FALSE	FALSE	TRUE	FALSE	FALSE	TRUE	FALSE	FALSE	FALSE	1520	1	5	10	106	0.8232985163994412	0.05262507721587828	0.4463576686328269	1.460864073143184	1.8281828519711052	4.6723900234182345	0.6309383039745581	5.727707152928756	1.6047125772231141	0.02066115702479339	0.042424242424242434	0.8083322015345007	0.10034741233139297	0.11774563386385425	1.2045317579816155	0.03972766613952945	0.3091762370343069	42.273689006093726	0.3516042905144925	0.2697761950358043	6.102282004879181	0.07537277345677372	0.07025484348966611	0.05080102083230302	0.514926808102747
111	1520-311014-01	chABC familiar day 3	TRUE	TRUE	FALSE	FALSE	TRUE	FALSE	FALSE	FALSE	TRUE	FALSE	FALSE	1520	1	5	1	116	0.6369691923397169	0.09720623142924432	0.3281475888257216	1.0978786217147238	1.5578848143457773	2.8192681073193087	0.6121184675015126	4.41859438875022	1.541056874386029	0.035182679296346414	0.06797385620915032	0.5599143032497064	0.19358459664802752	0.10457478534142244	4.764572675457349	0.07776219380710897	0.3062442607850024	39.28940686250036	0.3188932756213164	0.17998400777230356	5.869857352379802	0.08409277022379656	0.05670217268032918	0.03609035470905937	0.5244851109455805
112	1520-311014-01	chABC familiar day 3	TRUE	TRUE	FALSE	FALSE	TRUE	FALSE	FALSE	FALSE	TRUE	FALSE	FALSE	1520	1	5	2	117	2.365528726061615	0.08690856348026774	1.2386341499113944	4.120282512076022	6.4039461075295625	10.304772632497851	0.5805688619546597	4.368791589028117	2.2617014369965878	0.11181351244567364	0.20872932066173885	0.4114217562341666	0.2315078793440241	0.4608856107216089	4.621210898203937	0.046518298687234214	0.29952256402344296	39.28940686250036	0.330024449539937	0.3325594730958137	6.018621787470485	0.058465769406348164	0.1711822935882559	0.043975635009411145	0.5219839453655593
139	1522-171114-02	chABC familiar	TRUE	TRUE	FALSE	FALSE	TRUE	TRUE	FALSE	FALSE	FALSE	FALSE	FALSE	1522	2	5	3	144	4.609816971713809	0.0078096842585404815	2.63411359819151	7.785056022572071	10.002885564628716	19.795297442208494	0.6826588057106256	4.285144511025669	2.3779826786922538	0.1913101307913988	0.3416350839198701	0.36021827024566344	0.17237844546995487	0.4720560466657177	4.786585742002472	0.0313072611929204	0.3221175115850098	21.801409486351822	0.3460947599464477	0.13161665370301473	5.818352941388018	0.07900101706655104	0.2432088833405845	0.037532956374486386	0.4706272418555616
143	1522-181114-01	chABC familiar day 1	TRUE	TRUE	FALSE	FALSE	TRUE	FALSE	TRUE	FALSE	FALSE	FALSE	FALSE	1522	1	5	0	148	3.2392414296134207	0.19975624618767251	1.7761873548730849	7.01011837922073	11.562992515862556	23.304474668543662	0.5162295274944989	7.382571223452006	3.069919931182399	0.22122571001494767	0.41342040081062825	0.9409888391223028	0.08955613075573189	0.6240074707121481	0.7718262280043047	0.03633814188173655	0.3183818745012109	23.19859051364821	0.32820955181106903	0.3678018099934495	5.91133619686504	0.08959237042930585	0.27923227138965145	0.07550201910128393	0.5962365780352964
144	1522-181114-01	chABC familiar day 1	TRUE	TRUE	FALSE	FALSE	TRUE	FALSE	TRUE	FALSE	FALSE	FALSE	FALSE	1522	1	5	2	149	1.6688548504741063	0.049489134485638915	0.941212575782994	2.631081514192336	3.127883839998694	6.664164053496204	0.6909633346698043	4.010683650828152	1.9368937830299604	0.0651969981238274	0.12893356643356646	0.8141390930639033	0.2424538186939588	0.1859610990407613	5.9964181428681735	0.0034286903999690764	0.3081475363709561	23.19859051364821	0.35031583703074715	0.21292640227903412	6.053433653412262	0.06902883797202072	0.09571882677914584	0.04071930681187515	0.44644658201686993
150	1522-181114-05	chABC familiar day 1 (ii)	TRUE	FALSE	TRUE	FALSE	TRUE	FALSE	TRUE	FALSE	FALSE	FALSE	FALSE	1522	5	6	2	155	0.4320713377357624	0.12325016928497752	0.2654983750463392	0.7050687533584641	0.8286778154687717	2.1549274507261704	0.6971938218362134	5.088856584795347	1.1785392497149223	0.016216216216216217	0.031914893617021274	0.4978727786613082	0.18530410445814427	0.043084744994118976	0.5813412461891453	0.056649816333164765	0.3203654291287768	21.801409486351822	0.3503280607300563	0.2594422303369857	5.979356158787218	0.09060610845818456	0.035759226240817586	0.04010584296991862	0.42416960103353174
151	1522-191114-01	chABC familiar day 2	TRUE	TRUE	FALSE	FALSE	TRUE	FALSE	FALSE	TRUE	FALSE	FALSE	FALSE	1522	1	6	1	156	1.362307067424858	0.11584428708979876	0.7356241030742754	2.3784310213841904	3.763916888006408	6.016840488015048	0.6279831941432801	4.476312781881681	2.1025575417833338	0.04630788485607009	0.09123434704830054	0.8656597439549756	0.1823251944808872	0.1731677615655365	3.596053099961118	0.1253762658820456	0.31206193434393154	21.801409486351822	0.36840399215157416	0.4094487538841501	5.352881562784249	0.09172301254570492	0.0991376759973146	0.04903820623872552	0.5096346099821626
155	1526-011214-01	chABC familiar	TRUE	TRUE	FALSE	FALSE	TRUE	TRUE	FALSE	FALSE	FALSE	FALSE	FALSE	1526	1	4	0	160	1.013804551089446	0.05955784257372523	0.4953626918430054	2.0532053379505197	4.8864521289478775	6.9168834952783405	0.4952145970279085	6.904442870335551	1.6546166807088163	0.03883495145631068	0.0766839378238342	0.8876684976768504	0.20415095033128708	0.2854896471161173	1.9771795398154224	0.03285291519426084	0.4435733678779752	15.255118703057793	0.3552854349416377	0.22365454827592035	5.948637996749678	0.08543962667167414	0.1146967792714856	0.037127030071743485	0.6175090900084077
173	1526-031214-02	chABC familiar	TRUE	TRUE	FALSE	FALSE	TRUE	TRUE	FALSE	FALSE	FALSE	FALSE	FALSE	1526	2	7	0	178	0.7756729810568295	0.014940647767900562	0.2977882400988198	1.797558906197566	2.9132132570996214	6.3537327761612	0.38324469958051777	8.256466778517236	2.316386233003156	0.06629834254143646	0.13110539845758354	0.9266241341404816	0.25401762156440394	0.3631305135226447	3.8406605057259173	0.15854681081411048	0.44249259324551976	14.036243467926486	0.3677106241460534	0.1832744675335645	5.945227954143844	0.16812438819855222	0.207358684697804	0.022741878913358857	0.7807755880542564
183	1526-051214-01	chABC familiar day 1	TRUE	TRUE	FALSE	FALSE	TRUE	FALSE	TRUE	FALSE	FALSE	FALSE	FALSE	1526	1	6	0	189	1.6594682791054811	0.0914455702629106	0.9238334077874324	3.4419351516404064	9.322660429504902	19.777863765007574	0.4534303563929504	12.06420610357312	1.7113548299985009	0.06327543424317618	0.1266628108733372	0.4215669899887683	0.12431356924866666	0.572368300072823	5.551809849112952	0.025082699735119684	0.4466670135837312	12.264773727892413	0.3490221933854367	0.2982954288642037	6.077840209024589	0.07807518196583807	0.14966228467388598	0.03614215561694162	0.5712090204604827
190	1526-081214-01	chABC familiar	TRUE	TRUE	FALSE	FALSE	TRUE	FALSE	FALSE	FALSE	FALSE	TRUE	FALSE	1526	1	1	0	196	0.9935185185185184	0.1283247057884334	0.7353798631342224	1.5850532413857874	2.2590147663251243	3.7183471839267312	0.7598067631844576	3.7663172155407767	1.2271933354928264	0.015137180700094609	0.02982292637465051	0.5335029687853851	0.1237824904365354	0.09944364244866076	2.4960312743958015	0.025578340389075364	0.4566935693307222	12.264773727892413	0.3416646579266498	0.2891892168940546	5.982377834312367	0.060659696831839686	0.0470080852051703	0.03448171748951298	0.33353212116492886
193	1526-081214-01	chABC familiar	TRUE	TRUE	FALSE	FALSE	TRUE	FALSE	FALSE	FALSE	FALSE	TRUE	FALSE	1526	1	7	0	199	0.5370370370370371	0.10291929304144913	0.3657321490880756	0.9060941584231976	1.1376563493507028	2.9647148455384467	0.6970893188495599	5.59797903995938	1.202442989248706	0.012216404886561954	0.02413793103448276	0.3999305391892055	0.07576986413783299	0.06401468076357986	2.6534213975856047	0.2311546611768481	0.4778927004046554	11.309932474020224	0.3352470804273845	0.2521853352521719	5.936643212022486	0.10898677743690492	0.047466944233826976	0.04937020549598956	0.3940101925590519
200	1526-081214-03	chABC familiar	TRUE	TRUE	FALSE	FALSE	TRUE	FALSE	FALSE	FALSE	FALSE	TRUE	FALSE	1526	3	6	1	206	1.5897196261682245	0.09779760534715763	0.9081867797905862	2.409305296097957	4.0210557840911605	7.54537044347167	0.6195376561496101	4.785512415665557	1.7705430471377526	0.107764390896921	0.21634332745443854	0.5996440448372805	0.22373092069308084	0.2991188190516379	4.621348775946697	0.4541127181611446	0.4536826388054922	12.264773727892413	0.3224682855036917	0.08899693493016794	5.798069593675282	0.17982150682188308	0.252214064949915	0.059538723736455225	0.42371665957360916
203	1526-081214-04	chABC familiar	TRUE	TRUE	FALSE	FALSE	TRUE	FALSE	FALSE	FALSE	FALSE	TRUE	FALSE	1526	4	3	0	209	6.2968897266729495	0.3577763933640006	5.4212839540205335	8.913977284740959	10.69719770376392	15.214323269786147	0.8718896447824681	2.4676582725573355	1.4140650569960131	0.08355176933158584	0.16270019458164944	0.36809908976609096	0.13430156895126846	0.30956220281181923	1.1774563116361312	0.032301642295182016	0.4197639431423657	10.784297867562604	0.3496445736378189	0.2196120838649546	5.973053310074017	0.03915375927589617	0.18323592068325345	0.15318796634931006	0.21596936785684628
204	1526-081214-04	chABC familiar	TRUE	TRUE	FALSE	FALSE	TRUE	FALSE	FALSE	FALSE	FALSE	TRUE	FALSE	1526	4	6	0	210	0.6644674835061263	0.0423671338374001	0.2406197140040941	1.5364547214840956	3.649428738576356	10.291886871641903	0.3453102628626861	15.41796161602199	2.461741339060824	0.1706896551724138	0.3177304964539007	0.6320457455056013	0.19764233182214488	0.3136562612979503	4.739712873034456	0.6369316696570508	0.4404194346747252	15.255118703057793	0.3362043439950989	0.2999367092747614	6.016998249043662	0.22042531120922534	0.23170258331982235	0.05553106315763443	0.8051885600858237
207	1528-020215-01	control familiar	TRUE	TRUE	FALSE	FALSE	FALSE	FALSE	FALSE	FALSE	FALSE	TRUE	FALSE	1528	1	2	0	254	2.217596229379419	0.1560391871779688	1.0315198443071243	4.676081701102151	8.84961014546306	15.884033670398885	0.4199495833660972	7.229804370562109	2.5349943299704782	0.19080962800875276	0.34502302515054906	0.5267963969094087	0.1511162879274556	0.7915502655885034	3.392910833673511	0.11347012997432546	0.3365463644573921	51.84277341263095	0.3542775791593044	0.4107913257813154	6.045538955846555	0.10097754204921264	0.22892349662012598	0.04236854309687998	0.6564045032886365
208	1528-020215-01	control familiar	TRUE	TRUE	FALSE	FALSE	FALSE	FALSE	FALSE	FALSE	FALSE	TRUE	FALSE	1528	1	2	2	256	1.793401413982718	0.06537609973406815	0.767922815547563	3.290831982558253	5.1749098321609415	9.301763026748132	0.5681650768678955	5.185404975312861	2.1813484386027864	0.11314229249011858	0.2137538326763031	1.044094435993668	0.3258550489448032	0.3576807993699566	6.117843924830947	0.02511929710669866	0.3282199028013552	52.431407971172526	0.3457204177380937	0.233377879576214	6.0413164804678585	0.0734727246660255	0.11764857375315582	0.0427111736747992	0.63198813843896
209	1528-020215-01	control familiar	TRUE	TRUE	FALSE	FALSE	FALSE	FALSE	FALSE	FALSE	FALSE	TRUE	FALSE	1528	1	2	8	273	1.525530243519246	0.13131831865434213	0.9897349313899212	2.492896966990328	3.2939765190244104	5.528508022841357	0.704760435770081	3.6503540917550628	1.6815343766413513	0.08487914558740865	0.16168898043254376	0.25441995884956753	0.20812481587251014	0.17796533522867966	4.9586154509414895	0.01871111706754372	0.3420460925602879	57.26477372789241	0.3607407534464766	0.2511112660258349	6.095542241193112	0.061550108931169	0.0810372990279844	0.029513873809255294	0.4011854308220149
210	1528-020215-01	control familiar	TRUE	TRUE	FALSE	FALSE	FALSE	FALSE	FALSE	FALSE	FALSE	TRUE	FALSE	1528	1	2	9	274	1.7172034564021996	0.1455032376001034	0.8917196499001855	2.902572730651236	4.1674065435411265	7.161525466868103	0.6321106725342848	4.233071987504745	1.9001877847527848	0.06967615309126594	0.13266239707227814	1.0370604116724516	0.21300391613923766	0.275988028874094	0.11168375053751448	0.07633369341359092	0.341564244167901	49.763641690726175	0.3433293733500433	0.2122063641008295	6.037991515926048	0.06814332824056595	0.09810602783122307	0.04423619954423878	0.5125547739524594
213	1528-030215-01	control familiar	TRUE	TRUE	FALSE	FALSE	FALSE	FALSE	FALSE	FALSE	FALSE	TRUE	FALSE	1528	1	2	6	277	1.0340196956132497	0.16508728681661886	0.4519180423276018	2.189869908167931	3.4002481471038486	7.991599910629812	0.4556367015636432	7.853530339375851	1.7919333445526673	0.08011310084825636	0.15497835497835494	0.7663761294109838	0.07625475872402278	0.2840936915132725	2.586164644513244	0.010050548662148958	0.35070484508604244	51.84277341263095	0.33736133970941645	0.19156430005029806	5.901167015338032	0.07885882024668166	0.0924112863654614	0.03890768430801027	0.6853586354212893
216	1528-030215-02	control familiar	TRUE	TRUE	FALSE	FALSE	FALSE	FALSE	FALSE	FALSE	FALSE	TRUE	FALSE	1528	2	3	1	280	0.5911047345767575	0.1922771020145021	0.4048466774429578	0.9708760815572132	1.1050229748683988	2.580298897686152	0.7477469419327378	4.438345412893767	1.3438264639955504	0.0198019801980198	0.03883495145631068	0.13868480054257928	0.2259519992072439	0.04955159272542802	3.4494431805936414	0.038487391190738164	0.3544692720674167	45.0	0.349380033261951	0.13422219765648802	5.856211282854082	0.06880431687838852	0.039705896494143765	0.03998810268320639	0.3798732225743974
218	1528-050215-01	control familiar	TRUE	TRUE	FALSE	FALSE	FALSE	FALSE	FALSE	FALSE	FALSE	TRUE	FALSE	1528	1	2	0	282	0.6306821934092061	0.017554395453536282	0.32332554089584103	1.2920750267394423	2.7220788103351823	5.591990015072992	0.4648437605314954	8.893265161079144	1.768085739060713	0.06319702602230483	0.12041884816753927	0.42022370038594425	0.05062265887877936	0.19996411642507028	4.39974923904138	0.01615138279665529	0.320794846883443	53.13010235415599	0.3157005125936082	0.1864926232982906	5.9064410576783475	0.12164709472797547	0.12613536169427875	0.04371591095062362	0.6016477197245214
222	1528-050215-01	control familiar	TRUE	TRUE	FALSE	FALSE	FALSE	FALSE	FALSE	FALSE	FALSE	TRUE	FALSE	1528	1	2	4	286	1.1105730072423892	0.07129844267164412	0.5919954089648499	2.209721498359289	3.568586681299432	7.086375499295433	0.5407946631051262	6.544135599182334	1.7398546597883344	0.08315334773218143	0.15857284440039646	0.8938375930859459	0.12778113739629554	0.22142991540122087	2.616688773431007	0.09773359573374056	0.3766036452467562	53.13010235415599	0.31080039496160444	0.2430910666153807	5.863174486307874	0.10046938929641963	0.14885439347528864	0.03672010127240717	0.5720192022476629
225	1528-050215-01	control familiar	TRUE	TRUE	FALSE	FALSE	FALSE	FALSE	FALSE	FALSE	FALSE	TRUE	FALSE	1528	1	3	1	289	0.3830321174631827	0.1523455676194736	0.21363197110381868	0.6151079515920379	0.6541377182412489	1.6708128577667614	0.6681715006059139	4.36707044654775	1.5417482243612233	0.005780346820809247	0.011494252873563218	0.4166645465811387	0.31049476091722783	0.055750012198652214	2.658190901667644	0.0285600806456016	0.39812798762985696	53.13010235415599	0.3682750840347808	0.2923221062965007	5.799929730425996	0.09650920628396684	0.049653279966284616	0.05241186021273952	0.4592850936656452
226	1528-050215-02	control familiar	TRUE	TRUE	FALSE	FALSE	FALSE	FALSE	FALSE	FALSE	FALSE	TRUE	FALSE	1528	2	1	0	290	4.484491978609626	0.08642098395318995	2.7255539569621288	7.654585531549869	14.030752556488912	21.34918821884543	0.6479779319559799	4.786831342761336	1.7827507400308884	0.1567228090208393	0.2954924874791319	0.7312165774849102	0.2340488541371656	0.6489366807607659	1.815921761655004	0.04875772164084979	0.36479556816802416	51.84277341263095	0.3461104526348164	0.1824250368379937	6.094508596500366	0.08550331415241418	0.2483920099280051	0.06532374112193971	0.44846689613231483
227	1528-050215-02	control familiar	TRUE	TRUE	FALSE	FALSE	FALSE	FALSE	FALSE	FALSE	FALSE	TRUE	FALSE	1528	2	2	8	291	1.2117647058823529	0.08312629950122809	0.4979845339025413	2.845253537657695	4.474452874352727	8.851084013150409	0.3818117568281077	7.382371351246527	2.103711001685016	0.1044334975369458	0.1977052074139453	1.0317202456288497	-0.21514454165718166	0.5051278246327189	3.561468185341368	0.13020990562208834	0.38237651978679627	42.878903603338536	0.3405912915549943	0.2595747887087956	5.55103759188089	0.11845454820101875	0.20325466380079105	0.050225099504718235	0.7569051170781647
229	1528-050215-02	control familiar	TRUE	TRUE	FALSE	FALSE	FALSE	FALSE	FALSE	FALSE	FALSE	TRUE	FALSE	1528	2	3	0	293	2.3572192513368986	0.11470484061066802	0.9551350135551566	4.949776070814035	8.449887991759152	14.57346309050956	0.4702216931482888	6.24682821022025	2.4731135802265656	0.12876427829698858	0.23865698729582574	0.9656954397453222	0.2177537152993909	0.7299679781993008	2.11346989589418	0.08617755437292772	0.3704201119750363	49.398705354995535	0.33609276295568885	0.1254767795318895	6.084764689443537	0.09993009418136067	0.22018378380749612	0.061591845472254485	0.7145207859580873
231	1528-050215-02	control familiar	TRUE	TRUE	FALSE	FALSE	FALSE	FALSE	FALSE	FALSE	FALSE	TRUE	FALSE	1528	2	3	3	295	0.372192513368984	0.14181331549963105	0.18445057835856168	0.7970268700952157	1.7984777906959717	3.5854167521120552	0.4314672407336418	9.71249829095876	1.2350909713577929	0.026470588235294117	0.051575931232091685	0.8874409481999168	0.2155304094406011	0.12351039013004413	2.1205493835908378	0.06513680991471513	0.35909168261390234	52.431407971172526	0.34204754714850466	0.23699848302365525	6.072225524739338	0.11811888898647015	0.05210869327894067	0.06838376566219972	0.6355929416460077
232	1528-050215-03	control familiar	TRUE	TRUE	FALSE	FALSE	FALSE	FALSE	FALSE	FALSE	FALSE	TRUE	FALSE	1528	3	2	3	296	0.8283220174587779	0.09662581980402286	0.4580722834982534	1.4145297034932094	2.8225003508251545	5.250292953789012	0.6031225763521549	6.340889389834612	1.5498724107146864	0.05590062111801242	0.11007025761124123	0.513756918488089	0.2259044207750856	0.14805869147359274	3.2960390984183543	0.08549361081633024	0.343139434878424	54.46232220802562	0.34267286404751657	0.34599504033825595	5.6750723355157415	0.09240101685830862	0.07651476042458832	0.04698948729706106	0.4896780567835657
236	1528-090215-03	control familiar	TRUE	TRUE	FALSE	FALSE	FALSE	FALSE	FALSE	FALSE	FALSE	TRUE	FALSE	1528	3	0	1	300	1.6779475982532752	0.13106846019750087	0.7716364833209192	3.9757151468468512	10.53375361262945	22.852826089419843	0.2940013205426478	14.024971748268605	2.5615449140511983	0.16666666666666666	0.3233571893298633	0.5572798989205652	0.008813662261733536	0.9734745089608798	3.1717592902293426	0.15877495724146795	0.3624914412392041	51.84277341263095	0.3189976123399558	0.1272166306968973	5.844028241177447	0.17720106722084886	0.3824338576823796	0.06387800554030804	0.712002507290938
239	1528-090215-03	control familiar	TRUE	TRUE	FALSE	FALSE	FALSE	FALSE	FALSE	FALSE	FALSE	TRUE	FALSE	1528	3	2	0	303	7.994541484716157	0.06809074820667539	5.695495722538773	11.332006227501806	12.854003321427474	26.367746692907645	0.7752291462800183	3.292642590313409	1.8541592780455467	0.16103086014445173	0.3020619964495425	0.2129976833286756	0.3415456840121376	0.8594789196448684	3.8284429961500464	0.06361970380308174	0.3660151663195896	0.0	0.3422141363075738	0.14624272021374712	6.036007661489066	0.06120357537928875	0.33352511925372	0.057187110262390185	0.29877527448544344
242	1528-090215-12	control familiar	TRUE	TRUE	FALSE	FALSE	FALSE	FALSE	FALSE	FALSE	FALSE	TRUE	FALSE	1528	12	1	0	306	5.453105968331302	0.0802201513294538	3.62989567916869	9.001574305120776	14.155368221481126	21.741321222458573	0.6760762772051112	4.048551886631962	2.3594204907307996	0.1988620199146515	0.371007371007371	0.5888320580311297	0.21073340736649035	0.8365390981507751	3.427741620296483	0.04620171365723768	0.34673162716015743	51.84277341263095	0.3458453700585417	0.1595872199147219	5.7452894724223755	0.07384789852612958	0.3769963900433395	0.04463382519048068	0.3944243269231395
266	1528-140115-01	control familiar	TRUE	TRUE	FALSE	FALSE	FALSE	TRUE	FALSE	FALSE	FALSE	TRUE	FALSE	1528	1	1	0	232	1.3387096774193548	0.17441604133312538	0.5639469117846224	3.841097796535666	8.388410992636597	16.990967323752773	0.32258922429081044	13.186815524890127	2.8020031327451083	0.14764667956157318	0.276013143483023	0.6702132211901082	0.04165526580294479	0.5524759935143322	2.385986786539419	0.07628006038598358	0.3463858983938158	49.763641690726175	0.3403130289799913	0.19660357564159092	5.917259279640968	0.10729040070461453	0.20703333477463665	0.0589310212492661	0.8332171419203016
269	1528-140115-01	control familiar	TRUE	TRUE	FALSE	FALSE	FALSE	TRUE	FALSE	FALSE	FALSE	TRUE	FALSE	1528	1	2	3	235	1.0139296187683284	0.08491402164975095	0.4621751776875293	2.01625303413038	2.968860915684308	8.660324280839452	0.5404479587532247	8.631670953937457	1.9745037903443243	0.04542013626040879	0.08821402747650038	0.6556335268846181	0.22031872489932386	0.21970586316703872	0.2028069171718128	0.02721783110914526	0.3366513211008946	50.19442890773481	0.37444229845048427	0.3610007910839357	5.85522360722599	0.1252816607756446	0.1348870069084297	0.045298335798371066	0.6397384170777419
272	1528-140115-01	control familiar	TRUE	TRUE	FALSE	FALSE	FALSE	TRUE	FALSE	FALSE	FALSE	TRUE	FALSE	1528	1	3	2	238	2.0461876832844577	0.07259305492683449	0.9998497687709368	4.559491270307336	7.440933582755253	16.005749468430068	0.4596006194724592	7.970440734254156	2.4951355362342307	0.09040663245163838	0.17448943031171624	0.497524432020713	0.11048203492568323	0.5594177958902284	2.0944750035854254	0.03052289498283368	0.3431301657282435	50.19442890773481	0.339715520786306	0.23828025298663594	5.628365520581583	0.08459375318551084	0.2657466353980561	0.053127235332133926	0.6589816380316316
273	1528-140115-01	control familiar	TRUE	TRUE	FALSE	FALSE	FALSE	TRUE	FALSE	FALSE	FALSE	TRUE	FALSE	1528	1	3	3	239	1.7126099706744868	0.10126226591758444	0.8836480176065006	3.0082646858709103	3.9675051987060215	7.288890200877041	0.6360359743023052	4.266717857676056	2.1378113084500026	0.042076991942703666	0.0839041095890411	0.6644132921050012	0.1997366681058428	0.2925286146907967	0.3170027316354034	0.08695402816384531	0.3496290971816622	50.19442890773481	0.364081245277786	0.29603081273380205	5.839338954051643	0.0954109386364188	0.15228623575537162	0.06616807705560138	0.5320367380473705
274	1528-140115-01	control familiar	TRUE	TRUE	FALSE	FALSE	FALSE	TRUE	FALSE	FALSE	FALSE	TRUE	FALSE	1528	1	3	4	240	1.5571847507331378	0.08938388810563411	0.9052148227420111	2.2910621386959984	3.853170722985362	6.685221654763013	0.7277020914507499	4.291095753521022	1.8528465267278236	0.055278884462151394	0.1068738229755179	0.449407929200742	0.24624743962001835	0.16903434512259385	5.3080857581584855	0.12992294509205787	0.3309179593708876	50.19442890773481	0.36481290603542255	0.13117109367134788	5.9339003303325315	0.08265551510850769	0.11072972466604884	0.04418539897652195	0.4032852115397486
283	1528-190115-01	control familiar	TRUE	TRUE	FALSE	FALSE	FALSE	TRUE	FALSE	FALSE	FALSE	TRUE	FALSE	1528	1	2	2	249	1.1802610114192496	0.13732762332562248	0.4601150019154821	2.9477690282961313	6.264763685270762	14.780935583999113	0.3630076258660712	12.83527070286005	2.787909302686977	0.16501650165016502	0.3006219765031099	0.9444982533370968	0.07880055085878943	0.4941501918331996	4.469362382472053	0.11488814297708158	0.3438776203542296	49.763641690726175	0.3332164959489966	0.12867862542328504	6.017717706543922	0.12971671021463005	0.2247366072495596	0.05341624848756109	0.8066270579441642
285	1528-200115-01	control familiar	TRUE	TRUE	FALSE	FALSE	FALSE	TRUE	FALSE	FALSE	FALSE	TRUE	FALSE	1528	1	1	0	251	1.7684426229508197	0.042286059444274895	0.9701415382095095	2.9359222679278605	4.636378835501578	6.994837413621344	0.643764223566229	3.946280486367285	1.8125663714438869	0.18592964824120606	0.3429895712630359	0.7150290280241829	0.17037252959101148	0.26198570527787196	1.1827524633168471	0.15990063938461868	0.3521305883726691	45.0	0.32576156204686263	0.2636696169266317	5.8839574855824734	0.10366384808451187	0.13824918341242295	0.04441923544255065	0.4809094529097169
287	1528-230115-01	control familiar	TRUE	TRUE	FALSE	FALSE	FALSE	TRUE	FALSE	FALSE	FALSE	TRUE	FALSE	1528	1	1	0	253	2.1499051233396584	0.3014297314236947	1.6458513255934986	3.1165369608295834	3.635681853062055	6.670124928459046	0.8085112882664066	3.1398845240495716	1.4386037831346472	0.05130597014925373	0.10238305383936452	0.2644680270744285	0.2118329706225757	0.15328016317473048	2.0304125798685706	0.012228811330952334	0.3581392864831296	56.30993247402022	0.3413551392952488	0.2628632456598973	5.8865400175819635	0.06508785383841767	0.13585926399522266	0.07654150194445491	0.27728168021126687
288	1528-280115-01	control familiar	TRUE	TRUE	FALSE	FALSE	FALSE	TRUE	FALSE	FALSE	FALSE	TRUE	FALSE	1528	1	2	1	255	1.3481701285855592	0.20066910161120705	0.6823354049096931	2.8787167270973946	3.46067925213441	7.451679823638207	0.4962524197608815	5.667492438938734	2.1824201633143567	0.08849557522123894	0.16874541452677916	0.816848567064437	0.011443433482450822	0.3472846510645155	2.2829449464385965	0.13834282417159288	0.33075828302725924	52.431407971172526	0.3285098762029847	0.26725331455614265	6.024447562023277	0.09611668107968227	0.14348699827325648	0.0578492089383985	0.6252010248541181
290	1528-280115-01	control familiar	TRUE	TRUE	FALSE	FALSE	FALSE	TRUE	FALSE	FALSE	FALSE	TRUE	FALSE	1528	1	2	4	258	1.3501483679525224	0.08166972477815511	0.6587006650367103	2.6151422111914084	3.5718015857562486	7.449039895331651	0.5471948088103685	5.547845158303479	2.0708459418396648	0.07154088050314465	0.1347985347985348	0.6699625958747913	0.1473353224937577	0.28608392001864524	1.9761848905714599	0.010771606713559454	0.3329933914798016	47.489552921999156	0.33655524893239697	0.2560775463488085	6.033297578018362	0.08297694168067289	0.11532230119262485	0.05863265223847248	0.5988072088254918
291	1528-280115-01	control familiar	TRUE	TRUE	FALSE	FALSE	FALSE	TRUE	FALSE	FALSE	FALSE	TRUE	FALSE	1528	1	2	5	259	1.1513353115727003	0.08074448913760457	0.6434721483638998	1.9270796012199043	3.258181858782565	5.5433041932280105	0.6413099440233613	4.831526061834851	1.3715889348707735	0.011294526498696786	0.02233676975945017	0.6398418716657444	0.1419076099959511	0.16804061984424035	4.6325814639392915	0.09086668909611603	0.33264458803540736	52.431407971172526	0.3549346949559645	0.19906702701247567	5.968135754948684	0.0771443438318191	0.06562046878768599	0.036115517729415784	0.47636990035685567
293	1528-290115-01	control familiar day 1	TRUE	TRUE	FALSE	FALSE	FALSE	FALSE	TRUE	FALSE	FALSE	TRUE	FALSE	1528	1	1	0	262	3.359243697478992	0.1357763330524853	2.4621188998614167	4.909077866053303	5.235317807903498	12.777157872818394	0.8234061323727647	3.8158704929324383	1.4737511139384432	0.06160026782725143	0.1235146966854284	0.5234487549577206	0.268722641527517	0.2166476136423713	0.7499756324686737	0.05077956165767867	0.3350198816545838	57.26477372789241	0.3521074748605201	0.19822752753259776	6.0258758306026685	0.047410032419738866	0.08864645652573291	0.05395016423600553	0.2996908988671952
294	1528-290115-01	control familiar day 1	TRUE	TRUE	FALSE	FALSE	FALSE	FALSE	TRUE	FALSE	FALSE	TRUE	FALSE	1528	1	3	1	263	2.485294117647059	0.058099519011209716	1.753275777114646	3.377427840746564	3.9954920939258796	6.328312393417543	0.848360528338173	2.5281360274465143	1.3990775236999136	0.03324584426946632	0.06593406593406594	0.3628174080734706	0.2841433050664034	0.11859694922107253	1.0003052814790658	0.04672377733892229	0.320402795293574	60.255118703057754	0.3440956067787485	0.2235505597209395	5.664579968238063	0.05199030744182979	0.07103966544681653	0.046183894717789116	0.2847358462985772
300	1528-300115-01	control familiar day 2	TRUE	TRUE	FALSE	FALSE	FALSE	FALSE	FALSE	TRUE	FALSE	TRUE	FALSE	1528	1	2	5	269	0.7697841726618705	0.05590762711586005	0.4251623840573465	1.5821728663629124	3.5470203204498065	9.45878999787426	0.504524566714862	12.35383332043996	1.8252825700269184	0.1099554234769688	0.20026702269692925	0.3541821208245227	0.18876476458233485	0.1861659586317445	2.841050679096843	0.0690755763177542	0.3334952090940765	50.19442890773481	0.35320097379124865	0.18774990900659386	5.961333150258128	0.09404316453016166	0.09621273917323668	0.05510723091379733	0.5706990986105005
317	1529-190115-01	control familiar	TRUE	TRUE	FALSE	FALSE	FALSE	TRUE	FALSE	FALSE	FALSE	FALSE	FALSE	1529	1	5	2	324	0.7995409334353482	0.10316404620057648	0.38296344394285575	1.8529064797778003	3.19074014099119	6.168427474489773	0.38198110151689024	7.7626514016053925	2.369195781831146	0.033696729435084234	0.06698564593301436	0.6248248928953005	0.2629903949926644	0.3643471876068611	1.850485012327576	0.075264573417136	0.33536682575560856	40.23635830927382	0.3249339924886739	0.2302830632601801	4.433037248988875	0.16001492607251674	0.22105683354425806	0.08646345291956482	0.684696180036485
325	1529-210115-01	control familiar day 1	TRUE	TRUE	FALSE	FALSE	FALSE	FALSE	TRUE	FALSE	FALSE	FALSE	FALSE	1529	1	3	10	332	2.300804828973843	0.12186142554453715	1.3224693967646903	4.471426316203657	6.979316197170618	14.260346713453105	0.5653295373566236	6.290050410008565	1.9233347749982377	0.14527720739219713	0.2719720157411456	0.9792578638654514	0.12199171662586936	0.42989078476502096	3.7320630066864773	0.1073158830779756	0.32568842340787874	42.510447078000844	0.33616611480648195	0.19416422304671965	6.082284566815579	0.08187148255131013	0.15715405263952947	0.059690190369708136	0.5290604476654721
330	1529-220115-01	control familiar day 2	TRUE	TRUE	FALSE	FALSE	FALSE	FALSE	FALSE	TRUE	FALSE	FALSE	FALSE	1529	1	2	2	337	2.0104235972499445	0.1053197914615835	1.3911801577004457	2.942891229470913	3.644758960437061	6.346342715684654	0.7871917679826979	3.170940180264999	2.34047939539944	0.011154489682097044	0.02206287920573635	0.08824302755272709	0.2247462112986665	0.15685174375863092	1.2678632922883777	0.02919185275088809	0.3048681050512401	36.02737338510363	0.30482469321782024	-0.0031579880951847525	5.795979166617976	0.06575913721348778	0.1446660218748675	0.050528302186274784	0.32539083595608387
348	1529-260115-04	control familiar	TRUE	TRUE	FALSE	FALSE	FALSE	FALSE	FALSE	FALSE	FALSE	TRUE	FALSE	1529	4	3	0	357	2.277173913043478	0.041850839069334095	1.360480245310771	3.568359991328534	4.812194432179799	10.187340818229083	0.7184299567945825	4.470310390865016	1.7743120292088046	0.1694915254237288	0.29832935560859186	0.6277583189234177	0.1750471656409416	0.21224743498505216	2.708665127658081	0.09133564077551327	0.32764405720195816	50.19442890773481	0.3421080375511399	0.15887557164708807	5.972403079399571	0.06326689562542251	0.12413261183222675	0.03358074330882902	0.4187764213472836
397	1626-111215-01	chABC familiar	TRUE	TRUE	FALSE	FALSE	TRUE	TRUE	FALSE	FALSE	FALSE	FALSE	FALSE	1626	1	5	0	408	3.0626865671641785	0.016797718861983658	2.565842225396297	3.960886557725932	4.222371083278669	7.833081131726407	0.8928814024594123	2.559829466111032	1.417344595072722	0.021601861083416416	0.04353476283300845	0.5410282669908385	0.14407681177964365	0.12318436816313875	5.469314849915596	0.031393394455094245	0.6651257716912858	59.036243467926475	0.32157715972945217	0.12792361108886854	5.408019038263839	0.05814282747427502	0.11269956085712085	0.037273833620094614	0.1885624561873426
400	1626-111215-01	chABC familiar	TRUE	TRUE	FALSE	FALSE	TRUE	TRUE	FALSE	FALSE	FALSE	FALSE	FALSE	1626	1	5	3	411	4.182089552238806	-0.0018338884968879176	2.8680492215475746	6.580806522412731	8.29662947545777	14.247744691819186	0.7668225998750958	3.4170974381554235	1.5343145652048018	0.013506994693680656	0.026885557934808468	0.9916701985634716	0.1893365050983361	0.40050153782538456	4.209721761845076	0.0036257267774235102	0.4121380113352428	46.974934010881974	0.3466973711838145	0.3562470361675288	5.645519394410584	0.050659662684953664	0.11775829486814553	0.025903319247832655	0.36069252217138065
416	1626-121215-01	chABC familiar	TRUE	TRUE	FALSE	FALSE	TRUE	TRUE	FALSE	FALSE	FALSE	FALSE	FALSE	1626	1	4	0	427	1.4648221343873518	0.06710189108469804	1.0602940396057516	2.1316844771851446	2.848327318553964	3.953776260498256	0.8225348807939558	2.7084106833951123	1.2821691643758302	0.01757276221856123	0.03453858607663249	0.8632747462662902	0.20684541192609784	0.09696824242018068	5.570139254970019	0.20288868590768727	0.3905275266403652	49.08561677997488	0.3249602344684536	0.2473445259724956	5.963931383980579	0.06788755736771404	0.0570567070350681	0.04754448585888864	0.30329660265298114
419	1626-121215-01	chABC familiar	TRUE	TRUE	FALSE	FALSE	TRUE	TRUE	FALSE	FALSE	FALSE	FALSE	FALSE	1626	1	5	0	430	2.42608695652174	-0.05402388614388436	1.571260381037025	4.181722259504318	4.974777644066778	8.540167624026868	0.6988844244852661	3.495857725128592	1.620408368761959	0.0035971223021582736	0.007168458781362006	0.8145162344575587	0.254970337387036	0.3623642338211339	3.9351947632623774	0.10812329582630847	0.39319650591896893	49.398705354995535	0.3508948279462726	0.18027243165201176	5.94879543370744	0.06486848376516473	0.08835403863120161	0.043442064036132384	0.4251070245766643
428	1626-121215-01	chABC familiar	TRUE	TRUE	FALSE	FALSE	TRUE	TRUE	FALSE	FALSE	FALSE	FALSE	FALSE	1626	1	7	2	439	0.8735177865612648	0.15740928576837532	0.6222213635988575	1.2750537540276718	1.6937260410812092	3.765529117161004	0.7164791396278521	4.3394233205373265	1.3695231917046584	0.014705882352941175	0.029864253393665163	0.2617676244311499	0.1817418088917257	0.1254297006608891	0.5743833810125035	0.24324116292709694	0.4096802062192928	50.9061411137705	0.3355182512038001	0.22072836491275424	5.709317357344163	0.10857477367491572	0.07961012041580938	0.05191345012188177	0.3115835759784948
456	1626-131215-01	chABC familiar	TRUE	TRUE	FALSE	FALSE	TRUE	TRUE	FALSE	FALSE	FALSE	FALSE	FALSE	1626	1	6	0	468	2.230769230769231	-0.00030136397350019064	1.1174160008086027	4.028957563454776	5.128781410886665	10.882610540527288	0.6130806033162961	4.86578418693488	1.7715254111967766	0.007444168734491316	0.014778325123152709	1.0552644247438565	0.15224327206728186	0.48128790645915004	5.01734345752456	0.0542446107654297	0.4135259776310806	50.9061411137705	0.3552061473215191	0.2334688063196979	5.702813512605449	0.08707146983930394	0.1560415973546994	0.04786875220024442	0.5569778071018769
465	1626-141215-01	chABC familiar day 1	TRUE	TRUE	FALSE	FALSE	TRUE	FALSE	TRUE	FALSE	FALSE	FALSE	FALSE	1626	1	5	0	477	2.282029950083195	0.0887397316517812	1.3656706969240773	3.7688099632180982	3.905546572786287	8.150338815299785	0.6963271248380604	3.587070843648122	1.5504764965430828	0.009572901325478646	0.01932191031717098	0.9226348567306644	0.16591344704183236	0.3308989657512525	1.1951475245315697	0.04888491039480357	0.4042002376056715	48.81407483429036	0.3330586123933523	0.2667457560281621	5.719055664451486	0.05247823921198762	0.07997487084062248	0.051803071556318914	0.44085824844139343
466	1626-141215-01	chABC familiar day 1	TRUE	TRUE	FALSE	FALSE	TRUE	FALSE	TRUE	FALSE	FALSE	FALSE	FALSE	1626	1	5	1	478	1.5599001663893508	0.0515668294967554	1.0296195356692326	2.4761747954212816	3.5335490803402827	5.171022293579608	0.7511765986741719	3.316177340019153	1.2831903338075676	0.0042849491162292455	0.008533333333333334	0.6827066520483481	0.25039760954992435	0.1667416082692323	3.114998144997266	0.0654434202903253	0.4263408054344946	49.08561677997488	0.34529499071859193	0.25815581740775706	5.876981662109778	0.055709306221407934	0.04650388728265184	0.04070088489530721	0.38110452453294097
467	1626-141215-01	chABC familiar day 1	TRUE	TRUE	FALSE	FALSE	TRUE	FALSE	TRUE	FALSE	FALSE	FALSE	FALSE	1626	1	5	2	479	3.262063227953411	0.039699182537508516	2.4254271838871486	4.211263084340874	5.939608816925903	9.115974984749	0.8573068450095485	2.801572849233926	1.6481662785445579	0.014751552795031056	0.029074215761285382	0.299832037920461	0.27556852397137666	0.1909836397381383	0.13281169588309402	0.0343992188100433	0.37637767994181104	53.74616226255522	0.34382892276872984	0.2834796850771157	5.7862393085096135	0.04013175366474805	0.07553103579456641	0.0365481601997319	0.2396241325587331
468	1626-141215-01	chABC familiar day 1	TRUE	TRUE	FALSE	FALSE	TRUE	FALSE	TRUE	FALSE	FALSE	FALSE	FALSE	1626	1	5	3	480	1.8369384359401	0.032604924906958564	1.555961424215721	2.368034836783461	2.6750302602696743	4.081115570366265	0.9048948653497264	2.2181758053245733	1.1806456604434306	0.009602194787379972	0.019021739130434784	0.42224104563583215	0.27484545020344553	0.07827385956217177	5.042503060286499	0.02597878190732357	0.6865434721778395	46.169139327907416	0.35860464665508845	0.292383286403372	6.123085117981324	0.044671395335208745	0.05641631296046691	0.038165452097313333	0.1823892614683896
469	1626-141215-01	chABC familiar day 1	TRUE	TRUE	FALSE	FALSE	TRUE	FALSE	TRUE	FALSE	FALSE	FALSE	FALSE	1626	1	6	0	481	2.2579034941763734	0.02153617142896359	1.7429976588039977	3.006347984032326	3.412078245526448	5.5189274460082425	0.8870343691789249	2.4538357708918075	1.1419106078879828	0.016098839385997755	0.03168754605747973	0.3911159404694618	0.17657606736270534	0.07820226333003888	5.013417141975202	0.026603812902498383	0.3987698710110883	51.34019174590991	0.3519884084691101	0.17846693310096254	5.914960180093557	0.04756530031430081	0.04304871254362707	0.04285796147194389	0.23674244487319676
478	1626-151215-01	chABC familiar day 2	TRUE	TRUE	FALSE	FALSE	TRUE	FALSE	FALSE	TRUE	FALSE	FALSE	FALSE	1626	1	2	0	490	1.3078970718722271	0.13861236113395334	0.8423434479657601	2.5420504340034924	3.7819442203180342	6.893141799332068	0.6358523109738629	5.350597749426736	1.6606414864411967	0.03667136812411848	0.07327001356852103	0.9944688220374686	0.13712493409553433	0.1977234185842364	0.8438949602652357	0.1022844731077542	0.4178508375414996	52.59464336859146	0.3329405968209274	0.22804801309485415	5.988994063089226	0.06987023448511563	0.07393853074894899	0.05493643743761964	0.47969496053633587
503	1626-161215-04	chABC familiar	TRUE	TRUE	FALSE	FALSE	TRUE	FALSE	FALSE	FALSE	FALSE	TRUE	FALSE	1626	4	7	0	515	0.8482798769162531	0.09319047242878743	0.5378810639725387	1.268246843529071	1.2875051095797243	3.487856543579748	0.7250695815948213	4.149423949546735	1.261859006273932	0.008237232289950576	0.016339869281045753	0.34440296249177405	0.2412925866242545	0.10755899206029026	0.55249412279682	0.03347156455792795	0.5545089064557415	66.03751102542182	0.35737565295489593	0.22708798476272896	6.136682763011168	0.0825429684319325	0.06364142252225205	0.06864140486613454	0.37251753482414784
509	1626-161215-05	chABC familiar	TRUE	TRUE	FALSE	FALSE	TRUE	FALSE	FALSE	FALSE	FALSE	TRUE	FALSE	1626	5	5	1	521	1.6657458563535912	0.06367144871876178	1.1355931817942901	3.4607953116257164	3.5809011164201814	7.400209715383466	0.6068623429307866	4.482648338354066	2.297706216203885	0.017751479289940832	0.03648424543946932	0.9465156738124916	0.27320676532592025	0.4145725111878157	0.6267605692392128	0.0933697707488902	0.6782732982914239	46.21887523513129	0.379993039938389	0.1488060071579229	4.639449092724767	0.1115929339244254	0.1884955375708383	0.08408672593854971	0.4839531374345933
518	1626-171215-01	chABC familiar	TRUE	TRUE	FALSE	FALSE	TRUE	FALSE	FALSE	FALSE	FALSE	TRUE	FALSE	1626	1	5	0	530	2.2439024390243905	0.043933381674159264	1.5798800778705144	3.725047769903993	3.9680955863001137	7.726661174957762	0.6921428047952456	3.45365499280963	1.4903294298682035	0.00546448087431694	0.010869565217391304	0.7084107864065621	0.14439179901789811	0.45407952522053296	2.6432839891894737	0.08819072304433763	0.6429078638657205	52.431407971172504	0.3657860417860044	0.1914814083617148	5.904000553830953	0.07413677445129538	0.12234945448709365	0.07354922780268996	0.3725077237831518
519	1626-171215-01	chABC familiar	TRUE	TRUE	FALSE	FALSE	TRUE	FALSE	FALSE	FALSE	FALSE	TRUE	FALSE	1626	1	5	1	531	1.6784922394678492	0.02000848343865009	0.9203827675571588	2.9035101577183644	4.344955251085952	8.722149405158978	0.620371779806714	5.214795176986391	1.499162355450491	0.00665335994677312	0.013870541611624834	0.856851876919013	0.2938899371511691	0.40750919187027657	4.629393068363599	0.07721806777192981	0.5750713408080392	52.30575953331083	0.3690890921978648	0.33323552526153244	6.02807382053962	0.08581811128970157	0.08934158081454546	0.06721319785238136	0.4989548709972751
520	1626-171215-01	chABC familiar	TRUE	TRUE	FALSE	FALSE	TRUE	FALSE	FALSE	FALSE	FALSE	TRUE	FALSE	1626	1	5	2	532	2.7361419068736144	0.09568770676853572	2.1097276896678183	3.75722124056888	4.065630445063511	8.583891760415455	0.8409499009199967	3.1411495120857764	1.2860629929413396	0.02154993783671778	0.043354943273906	0.5617774331104076	0.21468025634943488	0.18506212467168925	5.9237401150764715	0.07022405848738775	0.51298600348299	40.10090754621224	0.35441411607448325	0.3267301718123434	5.884048451256801	0.05450559158716081	0.07081635062191621	0.055234027319450665	0.2506403659285637
534	1627-071215-02	chABC familiar	TRUE	TRUE	FALSE	FALSE	TRUE	TRUE	FALSE	FALSE	FALSE	FALSE	FALSE	1627	2	1	0	546	1.0615384615384615	0.0938927789610907	0.7954530608219741	3.906179549458352	6.734839752561184	11.156532653880218	0.4438739030458989	10.687998089020985	1.5984156989770637	0.04121475054229935	0.08488612836438922	0.5407222956431474	0.10480271827184573	0.35848690662467336	3.465086580383023	0.3202033845777645	0.5704358849947756	45.0	0.3370889909845013	0.4539780061585262	6.100001681566986	0.19796785966363664	0.20327167439985225	0.07888851603337559	0.691137644671276
548	1627-091215-01	chABC familiar	TRUE	TRUE	FALSE	FALSE	TRUE	TRUE	FALSE	FALSE	FALSE	FALSE	FALSE	1627	1	1	3	560	2.8122362869198314	-0.008657059893712005	2.189821613593993	3.7582983472835934	5.304916879471313	7.48433606770797	0.8312614789691628	2.6573870549599303	1.2148344795470327	0.025394382454790303	0.049887471867966986	0.5211645966816493	0.3515170664250057	0.22115110826832907	2.4116917021125093	0.05037410620903197	0.4399862451301925	34.380344723844864	0.368238460750767	0.2585582190618104	5.853335735413294	0.05385476157184882	0.11593107754882935	0.05002034525010018	0.2345825150450064
556	1627-091215-03	chABC familiar	TRUE	TRUE	FALSE	FALSE	TRUE	TRUE	FALSE	FALSE	FALSE	FALSE	FALSE	1627	3	2	3	568	0.4717444717444718	0.04250085782318132	0.3268565931405362	0.7420630975061219	1.0089979249778902	1.6906619693040474	0.7089596479937341	3.608574614990757	1.1818225954701844	0.003484320557491289	0.006944444444444444	0.3732344151561696	0.2661072900336968	0.054483074912896605	2.2016240850030635	0.07514348833122013	0.4825285907262515	39.80557109226519	0.3278818048944521	0.3024337367195076	5.4012115884436485	0.09695423292811327	0.03785231233068833	0.04047968839696372	0.3560835851405474
562	1627-101215-01	chABC familiar	TRUE	TRUE	FALSE	FALSE	TRUE	TRUE	FALSE	FALSE	FALSE	FALSE	FALSE	1627	1	1	0	574	1.9037620297462816	0.0410698563515254	1.3682438271576045	2.749861237674298	3.966296839673813	9.566522872285743	0.8211237756686608	5.0333847946574455	1.2961452885406055	0.01021355617455896	0.02022058823529412	0.39002773837717497	0.15011576064309268	0.1518588691526358	0.012941515752350882	0.0613518801884092	0.4327982841190388	36.869897645844006	0.3386074087302285	0.28917884839367725	6.177086255269872	0.055194120696149464	0.05429836255890827	0.026855005197644444	0.303147281704029
565	1627-101215-01	chABC familiar	TRUE	TRUE	FALSE	FALSE	TRUE	TRUE	FALSE	FALSE	FALSE	FALSE	FALSE	1627	1	2	3	577	2.164479440069991	0.07296123020410654	1.697402467747376	2.8474621468376644	4.8417562522218365	7.0858421400526135	0.8927615073712328	3.278622274462068	1.1470243259376791	0.0198019801980198	0.03961196443007276	0.615681975189218	0.18095405000806405	0.0812354804846273	1.1063990135139221	0.05378596722792826	0.4678963703761736	37.40535663140855	0.3397806780540141	0.32046635071352464	6.009009066822016	0.05254493661707479	0.0496814682507221	0.05487547132955695	0.22467313019640353
571	1627-121215-01	chABC familiar	TRUE	TRUE	FALSE	FALSE	TRUE	TRUE	FALSE	FALSE	FALSE	FALSE	FALSE	1627	1	0	0	583	1.5201392599231311	0.1747901744348737	0.9502696308618748	2.8942152166960518	4.284284660717943	9.837546876983279	0.5832726581815968	6.641191501730128	1.701128817170012	0.08379888268156424	0.16326530612244894	0.19834363850879788	0.17306923051088058	0.2985194381068357	0.4017920976315309	0.12692253315747729	0.3785304748232428	34.50852298766839	0.3115129296240301	0.17064330692984198	5.949687457529093	0.1153672407752432	0.1301210288281789	0.08517353862505271	0.4836839724386257
574	1627-121215-01	chABC familiar	TRUE	TRUE	FALSE	FALSE	TRUE	TRUE	FALSE	FALSE	FALSE	FALSE	FALSE	1627	1	1	0	586	1.7855604005446304	0.02329482570918119	1.3036931211528904	2.8284398269684776	3.1551442429904104	6.059976246714277	0.7457020435290141	3.410993667137882	1.3877310724310714	0.014194811551639748	0.027992277992277992	0.82519327411759	0.2364986457390776	0.20252566361220967	6.1967579064494505	0.026014029894299073	0.43711755496367616	31.429565614838506	0.3370423368019477	0.3902690881813746	6.019728557947984	0.05560901325061584	0.07600485609567408	0.029303738340301318	0.3363715698633321
583	1627-121215-02	chABC familiar	TRUE	TRUE	FALSE	FALSE	TRUE	TRUE	FALSE	FALSE	FALSE	FALSE	FALSE	1627	2	0	4	595	2.4482463644140293	0.10816101042425956	1.6900712645259932	3.329066100739972	3.5128627487723385	6.929150643946303	0.8376133648847134	2.8332152279363565	1.388143367131477	0.005621925509486999	0.011180992313067784	0.4977076241806749	0.1904660119316852	0.1573471312503352	3.3434415396921007	0.0650660986253172	0.4722429193357094	43.1523897340054	0.33771428388249713	0.17609658150745502	5.940626181988428	0.05525056390147968	0.05572472403221541	0.05393107915966591	0.2944174007244177
584	1627-121215-02	chABC familiar	TRUE	TRUE	FALSE	FALSE	TRUE	TRUE	FALSE	FALSE	FALSE	FALSE	FALSE	1627	2	1	2	596	3.0581693755346446	0.2742226625276948	2.607941994626008	3.732056431421898	4.6467976002715545	6.843422682357665	0.9046459903710328	2.2686846710223825	1.1693807809703871	0.02555268446741315	0.05062937062937063	0.5855893583367623	0.1294971684628314	0.12530360388809456	4.219329979156955	0.020492164362160847	0.4343288360639104	36.869897645844006	0.34223534782344456	0.08237943461220214	6.001037703973199	0.052063425836396685	0.08092331087404317	0.08632471408989223	0.15565027430619352
586	1627-131215-01	chABC familiar day 1	TRUE	TRUE	FALSE	FALSE	TRUE	FALSE	TRUE	FALSE	FALSE	FALSE	FALSE	1627	1	0	1	598	3.2211138819617617	0.1752485001060116	1.6466060784860692	6.080802810880918	9.354512464728698	14.907153859757935	0.5779561265115284	4.694855892044587	2.3124628800436193	0.02790326866861547	0.055999999999999994	1.1087164277555663	0.2687271542167472	0.7836541125782566	5.927663353642597	0.08244831153657553	0.459545809065844	35.83765295427828	0.3604255688960338	0.6409606937735333	6.0393102079215835	0.07919733449474113	0.18943316254761566	0.07239471116872026	0.5673712059921476
599	1627-131215-05	chABC familiar day 1 (ii)	TRUE	FALSE	TRUE	FALSE	TRUE	FALSE	TRUE	FALSE	FALSE	FALSE	FALSE	1627	5	2	1	611	6.094763092269328	0.022319543436120397	5.427918953961306	7.002598979809132	7.424248584141447	11.741201869489574	0.9621944527083212	1.9224419896192664	1.1755792198787651	0.07483794932233354	0.14348063284233498	0.1368851290837575	0.3442211481589877	0.08758921291020517	3.150958458030312	0.01518345057577826	0.443957945274494	43.26429541107161	0.3756799834654626	0.10430245419093226	5.787002554717319	0.02943334753451423	0.07287326102743757	0.013735345692255421	0.11062590172923532
605	1627-141215-01	chABC familiar day 2	TRUE	TRUE	FALSE	FALSE	TRUE	FALSE	FALSE	TRUE	FALSE	FALSE	FALSE	1627	1	2	6	619	6.491271820448878	0.34300864517390844	5.6087270481251705	8.345878991876084	9.040914224354367	16.31345992213443	0.917240708285233	2.5645140796163406	1.3269271142123469	0.06587072869493618	0.12831348444102958	0.32872965248928626	0.2042115074326465	0.1750262803845618	1.15041033163935	0.0825949618542461	0.4250780718662607	30.465544919459873	0.3435560564567664	0.1465546959032105	5.413290762645175	0.05570222171822685	0.12115708358987555	0.1103082213753096	0.17260777818480944
606	1627-141215-01	chABC familiar day 2	TRUE	TRUE	FALSE	FALSE	TRUE	FALSE	FALSE	TRUE	FALSE	FALSE	FALSE	1627	1	3	0	620	0.29343308395677475	0.1605446042056816	0.13087639543956836	0.8548033555522334	2.8311507972250087	5.156985978026534	0.2610120533010735	18.159005678553992	1.918034491413289	0.05705705705705705	0.11048158640226627	0.29042579067710494	0.06606196549247402	0.1683928638831781	1.4213238488617599	0.02165299412264818	0.4339412338159281	42.878903603338536	0.31421023122424496	0.2637827509260653	6.101262476065803	0.17309321289261986	0.08966036926844942	0.09508728621047036	0.8150048930524176
615	1627-171215-01	chABC familiar	TRUE	TRUE	FALSE	FALSE	TRUE	FALSE	FALSE	FALSE	FALSE	TRUE	FALSE	1627	1	3	2	629	2.2656688493919552	0.050922144739573016	1.1953777830374432	4.44662794675716	5.599859657761939	8.866520762064662	0.5730000828906848	3.9167045130618097	1.8375924142407247	0.005398671096345515	0.011147811725846408	0.2264099494357788	0.20251732543872544	0.7606769943178229	0.30363527256984474	0.037239052526436965	0.5972983024838461	37.87498365109821	0.3376283703029215	0.2097693688494588	5.513406089004284	0.07224129799692268	0.2685903986819116	0.030565211379518308	0.570525613275626
616	1627-171215-02	chABC familiar	TRUE	TRUE	FALSE	FALSE	TRUE	FALSE	FALSE	FALSE	FALSE	TRUE	FALSE	1627	2	2	1	630	2.3215077605321506	0.07487459200902627	0.8677493994319792	5.489166938725744	14.969280125827858	33.78083808523137	0.2559109391590161	14.619911619675154	2.7063047286160096	0.17587641117052882	0.3376313276026743	0.7026610714079629	0.021440839467257188	1.8444842603485787	4.348336865866227	0.14042404694761335	0.4188376076291027	40.914383220025115	0.3024710389595444	0.2758006414122277	6.054420155204308	0.14131152035420075	0.4752401618456537	0.03972198221837751	0.8011121171497744
619	1751-130317-01	control familiar	TRUE	TRUE	FALSE	FALSE	FALSE	TRUE	FALSE	FALSE	FALSE	FALSE	FALSE	1751	1	2	1	633	1.537168057362226	0.08520130618991975	0.8583384069295258	2.4411561727406066	3.1229993363573034	6.400138575428307	0.6897341608427372	4.185535699256254	1.4620182249536586	0.03767491926803014	0.07739938080495358	0.4170130781048749	0.08765024278511703	0.2366553651713924	3.410268221579743	0.08739084609699649	0.5227660096266835	0.0	0.3441131745857677	0.3226851825694032	5.586857624426867	0.09528819082649087	0.12301524147777795	0.061136186909557626	0.45393701849681867
621	1751-130317-01	control familiar	TRUE	TRUE	FALSE	FALSE	FALSE	TRUE	FALSE	FALSE	FALSE	FALSE	FALSE	1751	1	3	1	635	3.4725086455788574	0.12072457947921933	1.6498934148091369	9.913391413618386	13.026900398403768	26.83321839715765	0.369722658894224	8.010017241229482	3.0730002619338914	0.2184466019417476	0.4116034719049794	0.3118902846295413	0.006567431065579433	2.1034550410402053	6.143995796429015	0.067960034089339	0.5578975193431206	9.462322208025627	0.34436237444309337	0.30740636071270816	5.960149241838317	0.12581540678058464	0.7073117290531951	0.06613770253158878	0.7787663647553855
624	1751-130317-01	control familiar	TRUE	TRUE	FALSE	FALSE	FALSE	TRUE	FALSE	FALSE	FALSE	FALSE	FALSE	1751	1	3	4	638	2.468352422348425	0.08085347769500577	1.4221144235587724	4.469388483562273	5.176216213061681	12.910026785039824	0.6497910459377361	5.252545670510804	1.8057562698226168	0.09520400858983537	0.18766066838046272	0.78639315778897	0.21875422952527365	0.4625979166943673	3.6471084883400735	0.05047040769261416	0.4883285406984916	0.0	0.3116792256601346	0.206473153757794	5.403820123366216	0.09435989561005062	0.2733162916109211	0.044621180039621545	0.49731356439220387
626	1751-150317-01	control familiar	TRUE	TRUE	FALSE	FALSE	FALSE	TRUE	FALSE	FALSE	FALSE	FALSE	FALSE	1751	1	2	0	641	2.243093922651933	0.054833600785446135	1.012264454606122	7.444602884180652	15.417798430652411	22.258967440953153	0.3170817626306967	10.131651660464458	3.238645809591524	0.15630550621669628	0.2983751846381093	0.6540587678322619	0.04201308723269675	1.3086064015547816	3.0011107499181766	0.17442997998436102	0.5129450471047153	6.581944655178018	0.31932344750049224	0.30278520481362714	5.8333560131132005	0.12810592602322388	0.4790505069633091	0.056717594148087365	0.8665475492483119
629	1751-150317-01	control familiar	TRUE	TRUE	FALSE	FALSE	FALSE	TRUE	FALSE	FALSE	FALSE	FALSE	FALSE	1751	1	2	3	644	1.7348066298342542	0.08045485499323178	0.9004291327890674	3.849087002189324	4.6337340559599935	10.926685355815914	0.4816040945282321	6.478778276831188	2.272621893062706	0.08362369337979095	0.16295353278166771	0.8532958171189478	0.1132050717555988	0.6363721047950757	2.5352204964381784	0.013369133468341315	0.5115677483767656	4.236394799058845	0.3387418583683713	0.3351767219529309	6.044642927885595	0.07665576161291887	0.2285184063694717	0.04715300637973231	0.6309081898411337
633	1751-200317-01	control familiar day 1	TRUE	TRUE	FALSE	FALSE	FALSE	FALSE	TRUE	FALSE	FALSE	FALSE	FALSE	1751	1	2	2	648	0.9658494308238471	0.1753046123749698	0.5480243134917377	2.018460748184845	2.4597396348148455	5.7323618222594055	0.5612039160018617	6.125647516108702	1.787229231181192	0.03859964093357271	0.07592752372735116	0.5158107312938971	0.0361866947309984	0.24923895440790594	0.040298502252760805	0.02736444433439116	0.4824215219129532	10.885527054658748	0.3187506565203313	0.24338427864967144	5.964282283443932	0.08126522956410602	0.08276105538247247	0.07543749666601057	0.5662204816619366
634	1751-200317-01	control familiar day 1	TRUE	TRUE	FALSE	FALSE	FALSE	FALSE	TRUE	FALSE	FALSE	FALSE	FALSE	1751	1	3	0	649	1.9133652227537128	0.16014924808097514	0.9026873216836084	4.663623780010346	5.9110732915915625	17.324078032470972	0.4604441999460547	9.186659243836354	2.8914339374895914	0.17261280167890872	0.3131533101045296	0.2958186568974753	0.01304146961774005	0.743870440669608	5.052339443708314	0.12633982728662832	0.5112813760761967	10.124671655397824	0.3440450865940056	0.2748272432988019	5.671848443502379	0.10027241211613848	0.2478968422529511	0.08298031244696813	0.7131861653183145
635	1751-200317-01	control familiar day 1	TRUE	TRUE	FALSE	FALSE	FALSE	FALSE	TRUE	FALSE	FALSE	FALSE	FALSE	1751	1	3	1	650	1.0675177919631993	0.07116319692070475	0.5693021678478236	1.942091192466257	1.9638388379126441	4.097787377504135	0.6072604310664999	3.8808709324770336	1.622309076867251	0.033091202582728005	0.06479313036690086	0.2355083503568019	0.3032939820003854	0.23274196630596555	4.807442650134803	0.1085511003000599	0.4865196523372863	10.491477012331607	0.3438625649495266	0.20081985838671326	6.023960834249251	0.07478278038013278	0.0625772378205582	0.020105120757774937	0.5329267811339722
637	1751-200317-01	control familiar day 1	TRUE	TRUE	FALSE	FALSE	FALSE	FALSE	TRUE	FALSE	FALSE	FALSE	FALSE	1751	1	5	0	652	0.9041817363622728	0.14992167092476766	0.5525881531113165	1.4712499589839962	2.2519089308858424	3.778055262776187	0.6744359274948358	4.194331374202392	1.455754068488636	0.028517110266159693	0.05806451612903226	0.44362930765324504	0.2725434834547049	0.14129847308517973	6.266967279747363	0.02924533531105158	0.4718136321818849	11.309932474020224	0.3496933444412042	0.34426289620203954	5.900120089029078	0.06708285973125863	0.04937038661829768	0.05035079678199689	0.4252848938648835
645	1751-210317-01	control familiar day 2	TRUE	TRUE	FALSE	FALSE	FALSE	FALSE	FALSE	TRUE	FALSE	FALSE	FALSE	1751	1	6	0	670	1.2133535558925983	0.17935776286814575	0.9091155622252196	1.8484812281333725	2.217289520416637	6.168943917786465	0.7886926401493499	5.142047197448542	1.765000435234891	0.0614484272128749	0.11881868131868133	0.13090187307488418	0.37179882728276026	0.10402128308722257	0.2272797058137397	0.122899661329431	0.5257989016455807	21.44773632710535	0.3560637463716413	0.12370725128424967	6.025356110469789	0.08868926479210833	0.07124266365764448	0.04812340287120667	0.30819595246994475
650	1751-220317-04	control familiar	TRUE	TRUE	FALSE	FALSE	FALSE	FALSE	FALSE	FALSE	FALSE	TRUE	FALSE	1751	4	2	0	663	1.2378318584070795	-0.019215848831389	0.5181115374630549	2.211682749561274	2.298364234292978	5.988146562220225	0.5721833457124391	4.844994111988374	2.098213920422828	0.04104477611940298	0.08132260947274353	0.8386824581303238	0.13383027454560287	0.3276952915644342	3.8248281622007214	0.05277651619614135	0.4713943826730769	9.462322208025627	0.3483068001057367	0.18257467716816314	5.7166833008886995	0.1147939246391951	0.1347121918436086	0.03078918886723132	0.6302995671964254
651	1751-220317-04	control familiar	TRUE	TRUE	FALSE	FALSE	FALSE	FALSE	FALSE	FALSE	FALSE	TRUE	FALSE	1751	4	3	0	664	2.6659292035398234	-0.00032620272263661666	0.9578409303993524	7.30061121003174	10.624826926797175	18.143932787175647	0.35492023113129983	6.8498154011086285	4.009178866119948	0.18407707910750504	0.3323651452282157	0.5549085106253854	0.2010241816409297	1.7760003319764623	5.195279446067573	0.0941270907077483	0.5124864990230725	8.42696902148068	0.3365923564256527	0.20574086687064455	5.9851425980831925	0.14309819845102145	0.6163298614027953	0.06897766336749045	0.8820658295987458
662	1751-270317-02	control familiar	TRUE	TRUE	FALSE	FALSE	FALSE	FALSE	FALSE	FALSE	FALSE	TRUE	FALSE	1751	2	2	2	677	1.0459183673469388	0.07571256723720092	0.8340884363934722	1.4676136311681982	1.4483056468122109	2.7406844649057045	0.8606932729998824	2.637339451795087	1.05284773032438	0.00984251968503937	0.019493177387914232	0.2787670630927548	0.2258152187829278	0.048415867020465575	2.5894318762340243	0.011312389281763776	0.5310080622326109	7.352379359892365	0.3297860742585286	0.2618093582237473	5.434365892817706	0.052905855878148916	0.03816001156827049	0.04324015008408984	0.24539963654192853
666	1751-270317-03	control familiar	TRUE	TRUE	FALSE	FALSE	FALSE	FALSE	FALSE	FALSE	FALSE	TRUE	FALSE	1751	3	3	6	681	0.44019138755980863	-0.004412250986273281	0.19208893824835752	0.8251534845521198	1.1476303527758789	2.448775231972756	0.5348202383264377	5.563021108670081	1.460858816614189	0.01098901098901099	0.021739130434782608	0.3049456760771667	0.15136360359266582	0.13771728074144776	6.264952942239638	0.02824370217689529	0.5122679506049316	6.115503566285413	0.3505227397213453	0.2421532647850757	5.697499762902602	0.10041056308418302	0.05953170191052945	0.0649962634001506	0.6330323819646725
670	1751-280317-01	control familiar	TRUE	TRUE	FALSE	FALSE	FALSE	FALSE	FALSE	FALSE	FALSE	TRUE	FALSE	1751	1	3	0	686	1.1719101123595506	-0.009122798049677194	0.4637078462581538	3.494385411277788	5.481171785338019	11.60063227620425	0.35205779482664684	9.939211092224745	2.9473791862330385	0.09559613319011816	0.19348659003831414	0.8555702864492934	0.27653317054136944	0.6906555844829017	3.261424346575448	0.09680104716312828	0.5125494994731313	13.495733280795825	0.33916172326798866	0.467692312985274	6.13843599458959	0.17522162601445607	0.2691556459913093	0.03249690664037248	0.8771263590331968
672	1751-280317-01	control familiar	TRUE	TRUE	FALSE	FALSE	FALSE	FALSE	FALSE	FALSE	FALSE	TRUE	FALSE	1751	1	3	7	688	2.601123595505618	0.028279961767868757	1.23951935050638	4.361779528332508	5.9673360484519025	10.794143326326845	0.6172838344938568	4.1489072794984265	2.0986161774659853	0.09433063363506433	0.17883369330453566	0.4067231510335917	0.19781615514069772	0.6912023334045037	0.26520402964954	0.10310367331559583	0.4851809761045889	6.581944655178018	0.35765862216074684	0.3615491407363545	6.035663630903528	0.06689609453032676	0.1961980684626678	0.0447229371713994	0.5464103987756437
678	1751-280317-02	control familiar	TRUE	TRUE	FALSE	FALSE	FALSE	FALSE	FALSE	FALSE	FALSE	TRUE	FALSE	1751	2	3	3	693	0.7421451787648969	0.05561434853970256	0.3617282477004369	1.5241888133382246	2.1113650301662794	4.663764798298906	0.5386674365061369	6.2664142976130535	1.5460649222063378	0.02395209580838324	0.048175182481751816	0.7830281767595426	0.17338780846900462	0.19050735525450474	0.5669541565297646	0.01709209905167084	0.4732018812670287	7.125016348901804	0.32160374793076824	0.33431282065291223	5.930198099008324	0.10364298190408223	0.08016967365743093	0.04107542309143672	0.6246563452806708
685	1751-290317-01	control familiar	TRUE	TRUE	FALSE	FALSE	FALSE	FALSE	FALSE	FALSE	FALSE	TRUE	FALSE	1751	1	2	1	701	2.3925233644859807	0.05493045098419911	1.421112015158414	5.764930995196344	8.801104421260849	13.381190425721044	0.5110284749199298	5.640469752117156	2.2432862358290646	0.13432835820895522	0.25234375	0.7167194005994192	0.1561560731248884	0.7264699827443742	0.25096049346876664	0.012292063446131237	0.4879429563486846	15.64224645720874	0.3248628071144887	0.21213591233067206	5.884751486202866	0.09689115660354017	0.2535684694994357	0.03766385281524661	0.6081658019459233
686	1751-290317-01	control familiar	TRUE	TRUE	FALSE	FALSE	FALSE	FALSE	FALSE	FALSE	FALSE	TRUE	FALSE	1751	1	2	2	702	1.6878504672897197	0.08778174309859553	0.9292639993721152	3.4591406438660437	4.601227603898543	7.4434035448771505	0.5725203908546785	4.4206047301012825	1.7084370230414878	0.05072886297376093	0.09856035437430788	0.3481407103298381	0.2289638883968859	0.4665382897571723	2.931296586813117	0.06923547562283049	0.4960988293203018	12.994616791916515	0.3389061480289376	0.3198344879702472	5.972619301458784	0.08151968359441053	0.10875038838913552	0.04127042240286263	0.570829107717201
687	1751-290317-01	control familiar	TRUE	TRUE	FALSE	FALSE	FALSE	FALSE	FALSE	FALSE	FALSE	TRUE	FALSE	1751	1	3	0	703	1.5289719626168223	0.10092851930599467	0.8441127438298209	2.8698182534456436	5.212797571309389	9.455382845345074	0.587030259271183	6.224419399722183	1.820945695336748	0.045542014111610005	0.0904645476772616	0.6124188300633581	0.06902904741699091	0.3904355563947592	5.573047321489058	0.09955049530148624	0.4712044153044199	11.309932474020224	0.3486204171886087	0.3214959081641669	5.967128529739722	0.07466282058442962	0.10911647799779832	0.03641582091994503	0.5314539365927975
688	1751-290317-01	control familiar	TRUE	TRUE	FALSE	FALSE	FALSE	FALSE	FALSE	FALSE	FALSE	TRUE	FALSE	1751	1	3	1	704	2.033644859813084	0.04722441722859928	1.168095412247353	3.3372289919049467	4.742437928939734	9.3399921487375	0.6718208689002093	4.6001769808251565	1.7326409348597092	0.02595563945257197	0.05147058823529412	1.0058225537213428	0.22580259172476105	0.3630530837312905	2.198055396284849	0.08486415876974074	0.4897659129788016	11.309932474020224	0.35608330909036884	0.24754595231221935	5.102098298803272	0.07499661238288939	0.0992328511607994	0.04157854042787771	0.45590768960437583
689	1751-290317-01	control familiar	TRUE	TRUE	FALSE	FALSE	FALSE	FALSE	FALSE	FALSE	FALSE	TRUE	FALSE	1751	1	3	2	705	3.0158878504672897	-0.002281822039127756	1.6327388088918608	5.622331068460927	7.647923509538122	19.068786173016484	0.6189417584789116	6.291740263119753	2.9381103090582323	0.049918433931484506	0.09761388286334056	0.7738990234851509	0.2007691821174359	0.7180957368775016	2.291547469335764	0.053905854511804616	0.4760757407455707	13.495733280795825	0.34173782289160565	0.2768021694741365	6.0609789427431915	0.09105126773491833	0.18693924224036187	0.020016337508626462	0.5369996995570568
690	1751-290317-01	control familiar	TRUE	TRUE	FALSE	FALSE	FALSE	FALSE	FALSE	FALSE	FALSE	TRUE	FALSE	1751	1	3	3	706	0.2457943925233645	0.060036286448509626	0.12842718634057354	0.8192551491339886	1.4422789063976922	3.2577561876704277	0.2966983030047932	13.507413265437773	2.7282158082645456	0.02334630350194553	0.04562737642585552	0.1704447882096639	0.04861712155783849	0.16063588241116122	0.8825811536905559	0.10680428009126253	0.5573143473203137	12.09475707701211	0.3120575401329223	0.10772141629461993	5.944056675174745	0.17865982843646314	0.09446174657901446	0.037661504096012696	0.8047622117894123
706	1751-300317-02	control familiar	TRUE	TRUE	FALSE	FALSE	FALSE	FALSE	FALSE	FALSE	FALSE	TRUE	FALSE	1751	2	2	1	722	7.781925343811394	0.13299847260152073	5.840220355472428	10.158422714573938	10.409503934584746	17.051674185431658	0.8774388867272571	2.2024443266262312	1.7713095347828918	0.1261274367180681	0.24173188588740216	0.22784804022072255	0.14433716064681612	0.4716766244411259	4.682925063248833	0.09249589075169136	0.4852630856281966	12.528807709151524	0.3489869458029081	0.16517729731923186	5.6147148990654285	0.06227686984339448	0.2826049950273957	0.06886809738969428	0.24039704718169216
740	1752-300317-04	control familiar	TRUE	TRUE	FALSE	FALSE	FALSE	FALSE	FALSE	FALSE	FALSE	TRUE	FALSE	1752	4	4	1	758	1.763617677286742	0.030529469255521087	0.7862869298976964	4.567866823646034	8.7683710695958	15.720682428736069	0.3928576491401352	9.01279882785416	2.2077285375117017	0.12325116588940704	0.2331002331002331	0.3767332042725525	0.20396581577355247	0.8670463193933851	1.2512349314733344	0.20068239817672426	0.4896094566245899	0.0	0.3418272158622484	0.2906219685722889	6.073594430493847	0.11670817819527947	0.2687498043424283	0.048784107676146174	0.7641323769082146
763	1753-030417-01	control familiar	TRUE	TRUE	FALSE	FALSE	FALSE	FALSE	FALSE	FALSE	FALSE	TRUE	FALSE	1753	1	4	0	790	0.4970599433140149	0.12126833441844705	0.29984305515697623	0.9530063316727816	1.4796213196930426	3.3779936825292136	0.5426951709777142	6.8585983319872685	1.3336495375782451	0.019522776572668116	0.03829787234042553	0.8444192049598062	0.17107319170593896	0.15143260343119638	4.829509489116704	0.2046681567243547	0.5449273375179257	24.775140568831922	0.3387767362511029	0.18420745554785786	6.032158807238891	0.10868884772024766	0.0496362039670126	0.048875923054585636	0.5022017917163506
764	1753-030417-01	control familiar	TRUE	TRUE	FALSE	FALSE	FALSE	FALSE	FALSE	FALSE	FALSE	TRUE	FALSE	1753	1	4	1	800	2.050636659757181	0.10603258614427462	0.8250442428154086	5.602735283084834	10.805123443942817	22.10850854834012	0.31440145423495885	10.80622220862641	2.3000682899788942	0.1739405439595193	0.32645693656523983	0.8208447682510709	0.15769423024267756	1.284390040286256	2.4814922215597903	0.2414330921832913	0.4896457983886974	21.37062226934318	0.3098530954148867	0.13197908164102892	6.028124722823334	0.14275019505786238	0.2403102567510311	0.053689790840718274	0.831922865373444
767	1753-030417-01	control familiar	TRUE	TRUE	FALSE	FALSE	FALSE	FALSE	FALSE	FALSE	FALSE	TRUE	FALSE	1753	1	7	0	803	1.1654469309192437	0.1053056319556468	0.6693716902691919	2.7814188076712867	5.855150184226347	9.448775355713062	0.43262044893374346	8.125789105954691	1.7090683314621633	0.12845010615711253	0.25499092558983666	0.1647663810289562	0.2779027191050883	0.41804050566517537	5.981246009092011	0.1432482546184194	0.4726842708561966	26.56505117707799	0.3234932078709011	0.12507149547917054	5.995762145475391	0.105485856380139	0.1087801006485082	0.049185959188805535	0.6185990461846418
768	1753-030417-01	control familiar	TRUE	TRUE	FALSE	FALSE	FALSE	FALSE	FALSE	FALSE	FALSE	TRUE	FALSE	1753	1	7	1	804	3.1505139811328733	0.0416264925966104	1.8971162711123712	5.482456488795775	7.6391545327940165	13.931536994799213	0.6416707347706837	4.412920624315157	1.6794180609376173	0.06912775968150561	0.13662302786169855	0.8929363727520903	0.16868708016041867	0.6295010703050532	3.905599403744589	0.02330721822691969	0.4970344932047037	24.443954780416533	0.34349816126233423	0.3003943227134673	5.930113449935638	0.056977411223598236	0.11978961793526582	0.04193371511140824	0.4608812447163293
771	1753-040417-01	control familiar day 1	TRUE	TRUE	FALSE	FALSE	FALSE	FALSE	TRUE	FALSE	FALSE	FALSE	FALSE	1753	1	4	3	807	0.9812568908489526	0.04190899751440478	0.5075461662295476	1.9727542726476035	3.0093012599402287	5.861200279172378	0.4644199949316822	6.0059693231437175	1.5985089669317178	0.05357142857142857	0.10674157303370786	0.7682842296850595	0.11259351141085196	0.3474944929813415	0.9782968252541744	0.14965181218457832	0.4847882270454985	26.56505117707799	0.3296331703464935	0.13689689950409287	5.959043968970809	0.11182962115919097	0.10736961898557937	0.05220032209691272	0.5895974409997555
774	1753-040417-01	control familiar day 1	TRUE	TRUE	FALSE	FALSE	FALSE	FALSE	TRUE	FALSE	FALSE	FALSE	FALSE	1753	1	7	2	810	1.0859977949283353	0.12330760388569967	0.5056963191647714	2.439948718654351	5.074122606865779	9.950749644646676	0.3764535778108761	9.242631005204519	1.7857660203826555	0.15995115995115994	0.3015228426395939	0.6279141598173115	-0.034882489969004275	0.5671051237212499	4.4937378316536245	0.10531194871974492	0.4982073649302014	23.19859051364817	0.3106482489538568	0.2676482233201058	5.848744125587062	0.1329075237764501	0.13877620225907042	0.043664708121048	0.6834909061749169
775	1753-040417-01	control familiar day 1	TRUE	TRUE	FALSE	FALSE	FALSE	FALSE	TRUE	FALSE	FALSE	FALSE	FALSE	1753	1	7	3	811	0.7982359426681367	0.03158209528689075	0.2859026788186243	1.7027242030941525	2.515762247464709	4.561917868392633	0.4354298380326717	5.709728702982904	1.7134633594877973	0.01971830985915493	0.03867403314917127	0.8628002630457451	0.2258862015021052	0.443297567041996	2.8531752939162462	0.13543119549370392	0.5207840549513125	23.49856567595209	0.3405971563583197	0.2782725740046018	6.137804775229071	0.1236750254459553	0.10917398291708814	0.046175448033193546	0.7749260847009061
787	1753-060417-04	control familiar	TRUE	TRUE	FALSE	FALSE	FALSE	FALSE	FALSE	FALSE	FALSE	TRUE	FALSE	1753	4	1	1	823	1.5232558139534884	0.02620975548954829	0.6914095705862912	3.3211940958607684	4.6602997301228895	12.448234763407708	0.4686075122041998	8.243062716528712	1.8773750221125525	0.06356968215158924	0.12290076335877866	1.0578926010028034	0.2678686614381385	0.5697646872184883	0.9003397288796898	0.16696983058708492	0.4855881246619587	23.49856567595209	0.3276163692349011	0.2065514231845135	5.80873585459291	0.13881147920796466	0.15427231783098969	0.029593586831170686	0.6815588703878405
788	1753-060417-04	control familiar	TRUE	TRUE	FALSE	FALSE	FALSE	FALSE	FALSE	FALSE	FALSE	TRUE	FALSE	1753	4	6	0	824	2.23953488372093	0.051046219760929545	1.0403285851375468	4.291024703143008	5.572701876346798	14.430929831447248	0.5377921074587032	6.458248952739488	2.0451152414041123	0.10774606872451953	0.2045690550363448	0.329996771176711	0.1513830923209511	0.6976182171468497	0.6231530884452854	0.05103992763249122	0.4715283648520309	27.64597536373867	0.3479832540596296	0.2225488263489342	6.106072610012068	0.09719134983425692	0.19767082952400364	0.04476486871774776	0.6153904829708817
790	1753-060417-05	control familiar	TRUE	TRUE	FALSE	FALSE	FALSE	FALSE	FALSE	FALSE	FALSE	TRUE	FALSE	1753	5	1	1	826	7.1905940594059405	0.03095108705245412	2.8142106087253405	12.322821949788823	18.85659375931048	28.99580064854009	0.5416222302718651	4.028771566724464	3.023135002495588	0.4123350390519796	0.6244406196213426	0.506330615145391	0.28735909662337633	2.8060368438805767	3.61135753236848	0.23231120909533454	0.4968920814741302	19.093492000485607	0.360003861492334	0.08955511408523513	6.016700710485583	0.11704251937064936	0.6492385557645319	0.05541705424015392	0.6413535776194044
791	1753-060417-05	control familiar	TRUE	TRUE	FALSE	FALSE	FALSE	FALSE	FALSE	FALSE	FALSE	TRUE	FALSE	1753	5	1	2	827	2.584158415841584	-0.002532193385899007	0.8694317380670071	7.269729996451291	9.879107072309825	17.5879352517885	0.33173760460028945	6.7839749516641925	2.9331872883380328	0.1256198347107438	0.23994252873563215	1.1356092236224091	0.19452077419391792	1.7374183869810762	1.068977989684515	0.1208238591446693	0.480173032734922	23.49856567595209	0.3426540274621193	0.25516429189747003	5.919338855197445	0.13432037595276367	0.41275353028609857	0.0576894655288204	0.9222827913212002
794	1753-070417-01	control familiar	TRUE	TRUE	FALSE	FALSE	FALSE	FALSE	FALSE	FALSE	FALSE	TRUE	FALSE	1753	1	6	2	830	0.6614678899082569	0.11001456271477364	0.2557328891557341	2.3402431407653608	4.600866264578712	7.6848184365698575	0.2622942663926441	11.866897327614312	2.3497882284158127	0.12006319115323855	0.2274618585298197	1.032413432027346	-0.05712040521439168	0.5231822057088732	1.599685789340229	0.14717841570495135	0.5232989154612969	23.49856567595209	0.33093573797572245	0.4134527935866317	5.997896592177165	0.17615989837435864	0.15624730010208254	0.041580240151485086	0.9614743958771703
795	1753-070417-01	control familiar	TRUE	TRUE	FALSE	FALSE	FALSE	FALSE	FALSE	FALSE	FALSE	TRUE	FALSE	1753	1	7	0	831	2.081651376146789	0.09413933649050088	1.1427713201817409	4.961505023578622	8.790505937719487	15.35792059145086	0.39984085282203896	7.504281180441263	2.484006882437849	0.1244877049180328	0.246804759806082	0.5315218550094329	0.17287078276439152	1.0935704624040077	1.6618415661592758	0.10066607561378403	0.5116498308835843	23.49856567595209	0.3488401432014845	0.2728085046980925	6.043925630848318	0.11022786265934878	0.3734465738212336	0.05132432955087336	0.6376541029416469
796	1753-070417-01	control familiar	TRUE	TRUE	FALSE	FALSE	FALSE	FALSE	FALSE	FALSE	FALSE	TRUE	FALSE	1753	1	7	1	832	4.210091743119266	0.04159035578761869	1.468268450421615	8.443833046654284	12.258201590103939	23.04499281316009	0.4458490905821395	5.480479861218761	3.238834341479116	0.18436657681940705	0.3405970799738505	0.9455960663041733	0.14677777375705114	2.1667079527788715	5.807592114776684	0.06477859474632564	0.5088137691699027	25.559965171823805	0.3481986450472446	0.2336260119678553	5.4275698775817895	0.09180850231396936	0.6356723574756314	0.03354778759330638	0.7597341708122359
797	1753-070417-01	control familiar	TRUE	TRUE	FALSE	FALSE	FALSE	FALSE	FALSE	FALSE	FALSE	TRUE	FALSE	1753	1	7	2	833	1.0192660550458716	0.05590037080777088	0.6461197674132497	2.0201862433019	4.020601409059299	8.70305644061051	0.5360027538717074	8.620938658599679	1.6198229499618353	0.08086785009861933	0.16111611161116113	0.2735026717619658	0.21634074560782976	0.2649438092958646	6.128696527275507	0.08747802960356689	0.4424175267527087	28.81079374297305	0.33749331783271663	0.2703695608909457	6.045195844108949	0.0749543076040152	0.11357908006673988	0.04921665047017215	0.49507838133629645
798	1753-070417-04	control familiar	TRUE	TRUE	FALSE	FALSE	FALSE	FALSE	FALSE	FALSE	FALSE	TRUE	FALSE	1753	4	6	0	834	8.479848525831756	-0.016515631718435748	5.891095223600071	13.380699925810232	15.051155444959793	23.66786058125166	0.8012190566497028	2.791922924318546	1.34565625872758	0.017398923519839782	0.03692798429640535	0.9382526686767564	0.277438469107581	0.7706108185173233	4.252708452148369	0.024128604852802514	0.4587893990601911	24.22774531795416	0.3499895125895405	0.3374214351368679	5.9373034716811075	0.034821227924261566	0.18650142950088447	0.03811643880118015	0.3562827886424588
799	1753-070417-04	control familiar	TRUE	TRUE	FALSE	FALSE	FALSE	FALSE	FALSE	FALSE	FALSE	TRUE	FALSE	1753	4	6	1	835	4.428746800940472	0.12635076408361706	2.322892446673729	7.99032703307137	12.059653597185244	23.315386254663096	0.5999881695285296	5.3079343461486586	2.7019887716000404	0.3719788519637463	0.6094410521371536	0.2398691919070717	0.2321797084499903	1.053916455164422	3.8539635059490034	0.11608239748152215	0.4498417855351254	27.64597536373867	0.3202538462952108	0.19249385717885745	5.844638590194941	0.09888292253077498	0.38969583951184494	0.0465917854409496	0.536535452957815
800	1753-070417-04	control familiar	TRUE	TRUE	FALSE	FALSE	FALSE	FALSE	FALSE	FALSE	FALSE	TRUE	FALSE	1753	4	7	0	836	2.692411726763904	0.09452765561584536	1.4015456944833633	5.292491832384782	6.217091106430143	12.078089509981153	0.5715284820105535	4.510907883889362	1.923684129289298	0.20378250591016547	0.3495558130552337	0.18426791544468785	0.14624590040158233	0.8959920148354606	1.5149003879796954	0.05031014158942796	0.6179987166084459	24.775140568831922	0.3482653710115283	0.1802278209864556	5.8323252254537845	0.06732561447823923	0.16799961070035366	0.08119792738941388	0.5770529348731273
801	1753-190317-01	control familiar	TRUE	TRUE	FALSE	FALSE	FALSE	TRUE	FALSE	FALSE	FALSE	FALSE	FALSE	1753	1	4	0	778	0.7612419700214133	0.07657145456721694	0.38647326271541294	1.7276593542181018	2.4282384892993867	4.2874857328037175	0.4870999734751158	5.669606210452522	1.6070700024080498	0.02745664739884393	0.05344585091420535	0.9520692777361948	0.024629581080136187	0.2908055731015642	0.919744602549446	0.1543155830649827	0.5031263629432353	23.49856567595209	0.3323520993459665	0.3351804088924153	5.974312926641541	0.11847349065461987	0.08915523721261143	0.04622463066220256	0.650338662334201
804	1753-200317-01	control familiar	TRUE	TRUE	FALSE	FALSE	FALSE	TRUE	FALSE	FALSE	FALSE	FALSE	FALSE	1753	1	4	0	781	1.3994638069705094	0.05754069797369619	0.8726641998980714	2.9705317244586804	4.167411814878311	18.60049116601858	0.6069741599981671	13.33063126730022	1.6166686703277662	0.05141129032258065	0.09865900383141762	0.7381765711764648	0.20528175773151644	0.30483111274116625	2.8945247148200672	0.14503253660793686	0.5118713273020893	24.623564786163612	0.3400516068349751	0.13639299590257598	5.657191756314717	0.10135062465905617	0.13718347799925554	0.03772261163349179	0.5319870350103678
805	1753-200317-01	control familiar	TRUE	TRUE	FALSE	FALSE	FALSE	TRUE	FALSE	FALSE	FALSE	FALSE	FALSE	1753	1	5	0	782	1.1635388739946382	0.06386272140506684	0.7173361244552372	2.274048155533444	3.9882479304324567	31.55984261281848	0.6262869327597208	27.332176330719705	1.5465323377690938	0.04710144927536232	0.09101382488479262	0.8731270299283478	0.25235681876836025	0.2296200718332727	2.5186605501100114	0.16316267694594871	0.5106687323285642	23.749494492866763	0.3547761030135457	0.12376197987869872	5.815244692039377	0.1021980108295172	0.11780839827074377	0.04124386840557824	0.5010769550265151
810	1753-200317-01	control familiar	TRUE	TRUE	FALSE	FALSE	FALSE	TRUE	FALSE	FALSE	FALSE	FALSE	FALSE	1753	1	7	1	787	0.6447721179624665	0.2379104630527624	0.42169537870212137	0.9727299815782996	1.1168013226326154	2.04524660687047	0.7349629246713557	3.2163359114729713	1.270126071836857	0.01906779661016949	0.037422037422037424	0.4084062506059397	0.06815003560719805	0.0790977132320714	1.917451201732336	0.1828850764090999	0.4712677048463065	25.463345061871603	0.3173843320929771	0.17562218047892034	5.908052602799579	0.10643805073531523	0.0588677399770069	0.043243046359901054	0.36299346027728935
816	1753-270317-02	control familiar	TRUE	TRUE	FALSE	FALSE	FALSE	TRUE	FALSE	FALSE	FALSE	FALSE	FALSE	1753	2	1	0	794	1.2408185793741773	0.07224525700269595	0.5506866276100273	2.6313801687104665	3.5075831893852585	7.401300085795745	0.4862362797127132	5.939141703613569	1.8343016901467257	0.03641207815275311	0.0718562874251497	0.953229779028066	0.08842310804764568	0.4773506204427477	5.299828174650782	0.05316152854269246	0.4948700115853314	20.55604521958346	0.3367088677451776	0.231302934585262	6.066399896420281	0.08884381874353392	0.12375259359915684	0.04629757607585073	0.6792790667400319
819	1677-210716-01	chABC familiar day 1	TRUE	TRUE	FALSE	FALSE	TRUE	FALSE	TRUE	FALSE	FALSE	FALSE	FALSE	1677	1	7	0	837	0.43500725012083535	-0.024067173844543616	0.2056342285147171	0.9673491197396428	1.5889008644717733	2.9064712308371745	0.4224322761749453	6.686578867151088	1.3025812989575476	0.0	0.0	0.7542168869442543	0.3421573054963096	0.22087902228654568	4.598969206572486	0.06529532671787605	0.5420119795485699	58.240519915187214	0.34733875173697365	0.2398171131779399	5.984898430464196	0.1084430893035109	0.0551137508933988	0.024970294889590117	0.6724878346677893
820	1677-210716-01	chABC familiar day 1	TRUE	TRUE	FALSE	FALSE	TRUE	FALSE	TRUE	FALSE	FALSE	FALSE	FALSE	1677	1	7	1	838	1.1591859864331069	-0.0463334404661372	0.6125646669782654	2.012817150840841	2.417653397877104	4.586591518852101	0.5962595979607289	3.952749722097492	1.4004787355735608	0.004332129963898917	0.008626887131560028	0.5367327173567815	0.10021242069757436	0.29637367455860403	1.0179372999448089	0.051845738838706974	0.5727176481222435	65.09523119190482	0.34141514879000684	0.22846525475127746	6.043417432036865	0.0701856589014505	0.05176389354125294	0.03672392721545597	0.5166523814430758
821	1677-210716-01	chABC familiar day 1	TRUE	TRUE	FALSE	FALSE	TRUE	FALSE	TRUE	FALSE	FALSE	FALSE	FALSE	1677	1	7	2	839	1.2408540142335704	-0.04385477444155556	0.6254246026959073	2.324395345983296	4.069149092593609	6.835552406836371	0.5334495725315447	5.4920680370207515	1.6580794893476418	0.0013449899125756554	0.002686366689053056	0.4585223980293453	0.18848798277471468	0.4282012022877444	4.304387209579176	0.07053801290823396	0.6082769351812621	0.0	0.3330083490504692	0.2043187450551432	6.0771098898884715	0.0761286161815784	0.0929709089992259	-0.002314286410892739	0.5701350358614679
822	1677-210716-01	chABC familiar day 1	TRUE	TRUE	FALSE	FALSE	TRUE	FALSE	TRUE	FALSE	FALSE	FALSE	FALSE	1677	1	7	3	840	1.1966866114435242	-0.011770263321708076	0.5818140813363807	2.9108440893774787	4.0159160099790645	6.66177821935606	0.4226646980827344	5.5843058423630145	1.6890548509039665	0.0034940600978336828	0.0069637883008356535	0.3880808371874436	0.24201034271602734	0.6322077756233909	4.922102827650456	0.005616797289493051	0.6184243719427288	59.34933204294713	0.3604216385921883	0.26003821664785765	6.0524987670342085	0.08181112090723835	0.1253481613399341	0.024254845548456885	0.6992347163456903
826	1677-210716-01	chABC familiar day 1	TRUE	TRUE	FALSE	FALSE	TRUE	FALSE	TRUE	FALSE	FALSE	FALSE	FALSE	1677	1	7	7	844	0.6533442224037067	-0.09050904638881843	0.4753651952158755	0.9965590764472348	0.9585322180727608	1.9527002124035184	0.7856134807078914	2.9764500351263563	1.07922317925171	0.0025575447570332483	0.005102040816326529	0.60409941396243	0.26236285619055005	0.06201367968452867	6.279480402460034	0.009801685178937343	0.6286006513777398	59.036243467926475	0.3385562256755493	0.2604159541854273	5.999240397286599	0.06809907598040876	0.03141824957421682	0.018219957842346552	0.32147566811788364
828	1677-210716-01	chABC familiar day 1	TRUE	TRUE	FALSE	FALSE	TRUE	FALSE	TRUE	FALSE	FALSE	FALSE	FALSE	1677	1	7	9	846	0.6550109168486141	-0.06839515048538818	0.3352138899754983	1.3449120866926378	1.5335803069036409	3.3526639411771475	0.5006526048496434	5.0811031690987765	1.4267616818429227	0.0038314176245210726	0.0076335877862595426	0.3665938488240929	0.23579088705834686	0.2622636539243793	5.040575286194912	0.03716715164154629	0.6081541005850221	54.24611274556325	0.33791202571196105	0.2783771190538426	6.053836992744702	0.0897115041945226	0.057858583580340676	0.02958602142087865	0.6033718907714967
831	1678-270716-01	chABC familiar day 1	TRUE	TRUE	FALSE	FALSE	TRUE	FALSE	TRUE	FALSE	FALSE	FALSE	FALSE	1678	1	7	0	849	0.2547876769358868	0.04609896830703944	0.08081281878056862	0.6246830864201453	1.589968711867083	3.56380649012772	0.2850443888873274	14.126383430219803	1.8830573805642703	0.05882352941176471	0.1111111111111111	0.3000076111629973	0.11626027195980047	0.18328392372294774	4.959999341244531	0.12671157449371193	0.476503972591899	52.59464336859146	0.32895409921053104	0.2225016588653724	6.061069673758875	0.15756402641941725	0.1092238600297969	0.040587914680192884	0.8881794920039221
833	1678-270716-01	chABC familiar day 1	TRUE	TRUE	FALSE	FALSE	TRUE	FALSE	TRUE	FALSE	FALSE	FALSE	FALSE	1678	1	7	2	851	2.1723563696919235	0.053243966655157	0.9824629493392688	4.225677957736104	7.86447761623497	17.523901952677008	0.4629180276976826	8.069643591045407	2.1350395675198133	0.12422360248447205	0.24338827136834035	0.7395978073534921	0.3080238789091046	0.7774103446098409	5.332577748690035	0.035350168886756884	0.4202874530069097	48.81407483429036	0.36961235875913	0.24800317694033444	6.108589833239943	0.07140360099612156	0.22015133595749845	0.03201875952217568	0.6335802148161825
835	1678-280716-01	chABC familiar day 2	TRUE	TRUE	FALSE	FALSE	TRUE	FALSE	FALSE	TRUE	FALSE	FALSE	FALSE	1678	1	4	0	853	3.0283838063967727	-0.013935071301366885	2.083788964530064	5.0148333425952805	5.855941154620155	11.159414725155461	0.7245968793304672	3.666932668360375	1.4848358158207775	0.013958682300390842	0.02806824435883324	0.9657579171544648	0.2808360419088925	0.4619076894612672	1.92078852846562	0.02193654687204764	0.5308139019119281	49.89909245378777	0.33511531348986523	0.3794852816291517	6.089190505938251	0.04175689879158837	0.1378372376490808	0.019909332718635386	0.3814027710009902

## Sheet: gridcells_novel
Figure 3
unit_ID	average_rate	gridness	max_rate	information_rate	interspike_interval_cv	in_field_mean_rate	out_field_mean_rate	burst_event_ratio	specificity	speed_score
167	1.3738764835383113	0.30910533207672714	5.764389480033523	0.2547464238447588	2.014456639895596	2.555942597526291	0.732516245757075	0.12027491408934707	0.542733835098023	0.0909169035746424
180	1.3970308965107252	0.2899138984380276	10.100020675781199	0.22111505874531207	1.9799445900378156	2.4287449037640187	0.7679947587457883	0.079923273657289	0.5000236461714869	0.12241720681031537
184	2.6792938884026616	0.3813934196234556	13.247200223666086	0.4993269851358336	2.2945266122888994	4.991257623425383	1.6228677381141758	0.11045296167247387	0.4879268597658155	0.08614469542442779
325	1.2596548890714874	0.19473648175331976	7.8379690383723855	0.1901275191339573	2.1939041278999696	2.4295379357286624	0.7583851103891086	0.06685432793807178	0.5056338869160694	0.047727296336913236
339	1.9604286892003295	0.7048138895221878	8.390666500175664	0.3727977118776112	2.342756916286865	3.460082258319414	1.1016203048485844	0.08579335793357934	0.4970544914690985	0.04369450150192774
430	1.3153323075395842	0.3868149583337701	9.835187666520405	0.5729793908995138	1.8751397661215248	2.8218552173564415	0.661807185211025	0.0673854447439353	0.6298032494133594	0.05622115849760298
435	2.2400612894092564	0.7544115503383997	13.747198876833231	0.4849023530153205	1.4927293814659557	3.67477843328248	1.4122601808047843	0.0659208949260887	0.4153164447086517	0.0623590200624617
439	1.6464226289517472	0.5157581089795049	7.315756456749255	0.14036305323801818	1.3020385270115615	2.452955641424164	1.2884124488698014	0.03513371788148925	0.2796347822170073	0.11090609524138277
621	1.885191347753744	0.9995261083767121	9.17779277060489	0.3283462220711207	2.221833317588395	3.398295872282938	1.106169311338214	0.048304691128657685	0.48743958239649976	0.08112505258993588
622	1.7129783693843594	0.4649374163906329	5.17728999981638	0.1373149215205028	1.547798421807541	2.725589233217305	1.2606309383066878	0.015316205533596838	0.3348724436457662	0.10733344621256387
624	3.130615640599001	1.1109482976759086	10.854896162670666	0.3272163992568431	1.5629105253281357	4.908507485409582	1.8838256503803377	0.027344818156959255	0.4159087516207015	0.0738426842933528
625	1.4575707154742097	0.8366252114027535	7.814825085849411	0.40022638551325695	2.101882025478365	2.953864087771996	0.6842896260703674	0.1129761136216914	0.6351505527409157	0.10786957011560236
626	2.249584026622296	0.6504691763300727	15.942091316718152	0.3830214563297569	2.1397225355150504	4.062778805052895	1.2695953093861627	0.12754237288135592	0.5051578689158261	0.016881015829468406
628	1.6189683860232944	0.5784822390771218	8.542076753651871	0.39984079090073377	2.096382886349508	3.202416220883641	0.7844359862145915	0.12831077104178928	0.6109202680612688	-0.0016359688871759404
629	1.3261231281198005	0.8438133096756059	6.859419207261483	0.07406512523445505	1.3089496207268403	1.9891039027761424	0.8918445825048941	0.016581632653061226	0.34836829096643973	0.057771738645419214
630	1.0452302631578947	1.0589671489022945	3.1752577062710428	0.12147713381368565	1.3305581967744335	1.5962187752231465	0.5630527426476858	0.024174053182917	0.45254333653381407	0.05356043606908647
631	0.515625	0.8663294154313284	3.774694467283945	0.06730281766978027	1.1066070647214268	0.8518133086598084	0.3130687263230112	0.017857142857142856	0.43470473478632254	0.021537216478110684
633	3.388157894736842	1.268506511002173	11.596117899026673	0.4286000426960091	1.5724212811595084	5.74534170954031	1.9848667713674333	0.03755040322580645	0.4615845025860318	0.04934806736237081
634	1.7664473684210529	1.0803744133984776	9.88245760038784	0.4791820954631657	2.1779713469879134	3.5107353057267257	0.6636737001505582	0.13852813852813853	0.7234434788721811	0.10290457845769906
635	2.537828947368421	0.6976087235997236	12.46149098100487	0.6351176109593721	2.155761837506492	4.545729918333978	1.1105533560012244	0.1413573303337083	0.6120641999686949	-0.0008388210590361644
637	1.459703947368421	0.7540486988831909	11.446397887174859	0.4234544999324679	2.0761800382478293	3.1271113839020988	0.6339054559388785	0.11518987341772152	0.6931188608572122	0.04224958813376302
639	1.7886513157894737	0.8066344416863154	9.433989538554505	0.13612917849606007	1.4521904607749605	2.6181645602908667	1.2184679027679974	0.037320574162679435	0.33218284655410923	0.10460280566131136
640	1.4069478908188586	0.9554457047636488	6.433713946103923	0.2703772728593732	1.4725594368536872	2.6354038268611393	0.7301276726375334	0.034692635423006685	0.557448363250532	0.05298527314300791
643	3.7733664185277087	1.1872854478418609	12.993286969865865	0.3950772784490427	1.5791838139381944	6.396897778994763	2.2398611945062195	0.03568181818181818	0.4557483051558759	0.1110620963914925
644	1.823821339950372	1.1431965200457437	11.417946784613767	0.5733147917458239	2.3870552457298038	3.7241827053352847	0.6167552449769724	0.13097713097713098	0.7809181274800467	0.12058220284587558
647	1.2473118279569892	0.6845898713235823	8.43785079958063	0.4222036726441132	2.0560062214470043	2.4183379476991056	0.4432209098444145	0.13333333333333333	0.736896749794757	-0.018920355441675932
649	2.8420181968569067	0.5469852147439933	14.181441339226579	0.3757108452134536	1.7214242378823983	4.732090953066977	1.7104520269619807	0.03163603495028623	0.4419421853481077	0.030002856898988187
740	0.6356846473029045	0.6668704978425578	3.0448954193172773	0.12921931763067634	1.564308317173773	1.1163466815880887	0.4395504573984302	0.12518628912071536	0.4047903494285874	0.07835836510238951
762	2.4854288093255623	0.16043514669428025	19.246332930896546	0.7246453139628434	2.443223075867868	5.1079826353246505	0.9400284150317902	0.196029776674938	0.7351084306185462	0.008196672781015884
998	1.5781990521327014	0.12496955965976238	8.855929890754828	0.32131729241515605	2.406940907641721	2.5739244210157617	1.0218442870479658	0.05065963060686016	0.40121106921320726	-0.003631615284049897
1001	1.8080568720379149	0.5949044167553762	5.27356226152876	0.2335574351927644	1.4226405859801778	2.5511938494212054	1.1251999502855512	0.008370044052863436	0.3555137549068469	-0.02226904296165444
1002	0.9139020537124802	0.7658335843254733	3.8841404732029754	0.1213777286052563	1.3877586887679807	1.3610427929287017	0.6190056921061067	0.0078397212543554	0.34217713757184187	-0.028626703401768094
1015	3.4446294754371363	0.4166553618021207	9.695842191796403	0.1841698641221484	1.375073770448804	5.0505536008201375	2.7738682300515904	0.021733761422573473	0.260253158090255	0.022660357878886747
1018	2.844296419650292	0.22057929173405355	6.595465008186763	0.11334517175757484	1.1529681215930825	3.430635611333725	2.1240170673097816	0.029234478601567214	0.20821658929856038	0.014124213535081281
1283	0.7327935222672065	0.6729160257833188	3.909548723825608	0.0514452748177929	1.1265269715460828	0.9985633251643828	0.5258403637682751	0.005555555555555557	0.2785216917067887	0.0938220691796786
1581	3.2106135986732998	0.2947746073664244	23.586973816935593	2.118365030102027	4.30860917765379	7.046788286225327	1.2955042472162115	0.21938946662193892	0.735552382618733	-0.017471734683854982
1583	2.9452736318407964	0.14308203337548106	6.338560814288536	0.06546904144122061	1.1739856542248557	3.655463273557472	2.5953103708274208	0.04605845881310895	0.14875312272949093	0.06252823474364504
1585	4.888059701492537	0.5746748959453494	9.454562019080527	0.12869695346143115	1.2915337558308402	5.9818928989540625	4.103502117562397	0.052310999641705484	0.1636839711950938	0.09847717765292112
1591	0.8466003316749585	0.5819747152290071	4.715502375851352	0.5076166103358859	2.3736483552091685	1.8542951603683389	0.3260965651040761	0.032454361054766734	0.7548326405774175	-0.0245902969397918
1596	8.910981697171383	0.4481937228511164	22.439067988103076	0.378367085913976	1.28623992110698	11.569159099375328	7.463631251947907	0.11410038281582305	0.1903516190216355	0.17468277422803802
1609	2.9900083263946717	0.07959948677874294	6.759503671826079	0.10192572074965328	1.2465348673658811	3.917584895513235	2.6507674493574513	0.06337817638266069	0.1696467876209663	0.14796156203717514
1611	1.5129059117402164	0.4327926559930092	8.952196168430136	0.771211251702563	2.8837884194873245	3.1365908118093966	0.6365688568443189	0.06161971830985916	0.6926124783070248	0.04960976640681184
1730	0.4617737003058104	0.5817526420858176	2.4851666828858803	0.1013157363565039	1.4199887216424456	0.8443263046822774	0.33640705528229675	0.02376910016977929	0.39964522432886773	0.07902067880339349
1733	0.632262996941896	0.8123634610477988	5.5964996384289485	0.3284170989256331	1.6515914687726223	1.7428009218079314	0.4115745409534379	0.07591623036649214	0.6267992785003957	0.04007873752774491
1741	1.908645331356316	0.5242726519923715	11.345539702064016	1.1563620299633235	2.0786264361990447	4.662772129999556	0.9831115710784428	0.08018867924528301	0.6760413842571196	0.08229035401976413
1743	0.5766300094732072	0.36822532695394944	2.1761801398604974	0.1290992991729963	1.3690825099297648	1.0028489361136803	0.36611707978278574	0.010101010101010102	0.43761552842073653	0.06111844642312572
1746	1.9720746323983684	0.5305870672355005	10.36919622793136	0.496029756276927	1.5368550412690325	4.116198393934341	1.3274449231975962	0.07377049180327869	0.4914797879831769	0.03002276497696584
1756	2.6652789342214818	0.5913930232506155	22.091917184966693	1.6774008479931355	2.3387677427954374	7.9621145192099245	1.4971504886559308	0.11543959971408148	0.7257629633630545	0.11338906934710224
1760	1.1115736885928391	0.5315485193239083	6.568330741872509	0.3845258247319236	1.6390329371261343	2.4849178635861366	0.5650470257899883	0.05723370429252784	0.6432274448568491	0.010407593757958359
1907	1.5750262504375072	0.2942328461434193	12.378571262628494	1.0282732356787714	2.3626196233850694	4.234395230420069	0.794166640797567	0.00746268656716418	0.7268797513545384	0.04877635228497683
1911	1.9516991949865832	0.4640426511475878	5.10554614829466	0.1640588385716709	1.298269897914922	2.8379188894539507	1.4114639081711182	0.009486847779215178	0.30333020122971577	-0.02312623795534909
1912	1.1808530142169036	0.5081324520257943	6.383645185756168	0.6122888414708283	2.0256973673642293	2.3662099592963406	0.5393379044901221	0.004964539007092199	0.6421923345243392	-0.07453979107536536
1914	0.8735336815231358	0.6690877404450071	6.012358465894499	0.4573573927430909	2.4201967941070937	2.2229482562455134	0.4320391940481976	0.0038350910834132313	0.7114062064601023	0.043286495886487635
1916	0.7959418645397054	0.30041352488296325	2.688960864268596	0.06980723130422402	1.3034598256804402	1.1352515717456455	0.5927502333137465	0.001049317943336831	0.28222037825636276	-0.08452556641716223
1918	1.3474277895509688	0.5663588514773203	5.654485913294799	0.5310370158255091	2.0069058619465983	2.1738624723659834	0.5092194339885361	0.003729024238657551	0.6303270955033567	-0.10785999064913697
1921	1.2930241888300085	0.7949184031394002	9.377775371162262	0.8644766439528917	2.281173586479424	3.7908206764132584	0.6600841771236128	0.004545454545454545	0.7591339183434023	0.0074101419507723205
1922	0.873439093294996	0.3218142060205739	2.561324065120377	0.0846056660733859	1.194443897107428	1.2764803598941854	0.6525414690542247	0.0038424591738712775	0.29140602074502725	0.004791537227483975
1924	2.098761304558598	0.6470190764909989	10.975341727489244	0.7117955657581613	2.0322729947239093	4.396824557870975	1.1604343229681149	0.013731825525040387	0.5785185709948129	-0.05262341820706315
1937	0.9244068389450094	0.03440981196748104	12.90600728127394	0.5571657393239453	2.370265703022521	2.333164328125985	0.5152821269212492	0.07729941291585128	0.6559002490757272	0.0902019962515809

## Sheet: longitudinal_gridcells
Fig 3, Supp Fig 4
	spacing	mass_dist	mass_ang	peak_dist	peak_ang
0	-0.6453550072438254	2.6079086040325947	-2.3602896858860856	3.8636563212587767	-1.6761527606337772
1	7.686634899153379	1.3811018688398835	-0.9806257241302455	5.4711125689992	3.0904027558209495
2	-2.1283823022362682	2.9967242204740114	-2.2566808971133003	2.8824609901483282	-1.9736703455493636
3	-2.1819303509968933	0.26112802843503097	-1.7561462811083237	3.0534558903150706	-2.7318500036967075
4	-2.730967238676392	5.784755155163971	-2.888602440450011	5.518728574021587	-1.3561456865365014
5	-0.6453550072438254	1.5786646593634595	-1.5598623052060636	3.295987998886192	-2.292827719239833
6	-56.82770442353808	1.4423963518373282	0.5419805676149747	2.1791417639338158	-1.6835373145226478
7	20.427409844592013	4.0275701515068265	-1.9525373016605567	1.4561618840710309	-2.67123281574391
8	-0.3593884476471203	2.269459391866802	-2.4108165840051505	3.209573116951113	-2.2450881980229633
9	-2.3691028116159956	1.3414722745275947	-2.692688104907159	3.156583866061071	-2.3775372274394897
10	-16.97146802484216	2.3044071451820525	-2.5593235922311433	4.332910112078978	-2.1002134857753996
11	-0.7274505604867372	0.480182754571667	2.9153811775578284	3.171662246037178	-2.353233727977611
12	6.675651232661625	5.01709176381805	-2.233642755262002	3.900378638258608	-2.322509974292912
13	1.9771405532691801	2.119214093410009	-2.8104401710903635	2.6933108142298074	-2.2195854664581494
14	-2.9877541908323337	3.0685895192792056	-2.175728093341622	2.8218869046575015	-2.355418858840105
15	-7.164960370872315	3.027402369113025	3.095034361889407	2.7106305582876185	-1.5192878301628638
16	1.4999227757738431	2.7934867409090787	0.06661229707665706	3.1889632166987774	-2.2937354575401665
17	0.8034632969499285	2.6797922945489443	-1.5387582688745634	5.348326879509622	-2.8196709154172988
18	5.4204012343500025	1.79104342658314	-1.9397004323141682	2.640263146481227	-2.5322736664275145
19	4.46491487955722	0.4534228361420578	-2.6947892864839833	3.3451388847968397	-2.260165059102403
20	27.544193957152864	3.1005428500885133	-2.807374807261797	5.219858144281723	-1.853322276363971
21	-38.232973368010015	2.777030174595621	-2.6722892914019267	3.325985151114421	-1.3384276122436685
22	28.2735999825101	7.48025615945732	-0.10659467348298984	6.068365888098035	-2.0109619425637955
23	-21.22629806197927	2.6154100487143515	-2.439490870118936	2.469224950577794	-2.796042975458537
24	-1.8032612645295316	2.9524503975796828	-2.9327249863679565	2.490778658157976	-1.907019217622907
25	-5.6110673811670075	7.533338271136418	-2.82248793612876	3.2212395125099755	0.13793937311843202
26	0.36702672516571155	1.6775833554276138	-2.6408037413280026	3.1810016860651857	-2.4661824396977576
27	11.436423605741556	1.9780227517683304	-3.0530240500234873	3.7100501836558024	2.5717532147240454
28	-4.610808263338939	1.953454874137219	-1.6147906866855688	2.631287899776474	2.9436149990397813
29	1.1860223813265023	1.9215120747550791	-2.5499946894136545	2.5050341285102413	-2.3587413115214497
30	-7.9905747870144985	3.505164698735209	-2.3609057550356973	8.348901876121442	-2.6037316631757856
31	-0.021062936714621117	1.4234127328892006	-2.18894818600532	3.1979670787801022	-2.3028641607546043
32	4.794015988640403	3.5153921111704567	2.2896559158239547	15.126697216907449	-0.5392271403431027
33	2.0038714071215082	4.347893065987883	-1.833136586318835	4.641208733632237	-2.7827022349121933
34	-2.3880152551424487	2.957230478135486	-2.0197987944774343	2.935860065078811	-2.2393706436114003
35	-5.82146240507231	1.9022906720408854	-2.4943613865379564	11.513271169131249	2.7996094860144196
36	1.4115902644528475	2.897516167723807	-2.0823214418212803	3.2006098632902455	-2.2389779900514584
37	0.8074315538928403	2.9131646017318853	-1.901378192555632	1.6024318204638015	-3.089345830112559
38	0.28043616991752884	2.2484240013401555	-2.553614329639026	1.123882421505867	0.9542541351985533
39	-0.7540298815139792	1.989833463672984	-2.31770528805047	3.232145948668542	-2.2287832671896672
40	-0.6075358928841013	1.993926477749295	-2.2127850302178182	2.7064101434584926	-2.285731992022263
41	0.6075358928841013	1.340044844542607	-2.5572174441202256	5.452511734047078	-2.7583708495531987
42	0.47359371159645036	1.778738177443932	-2.194716957989204	4.081790560841168	-2.033773275041795
43	-0.621675379487705	0.9932285743159781	-0.8961212101897905	4.381892174014925	-2.0927205450967126
44	2.050055119516081	2.782019794017755	-1.3905755836152238	3.1751970100541733	1.1151388942518006
45	0.019886956766988817	2.06715881976726	-2.334307572454146	3.605534760727422	-2.1522833602280937
46	-0.661818181351066	3.249324996788912	-2.6638765872722026	3.1933499318262273	-2.4647310285704265
47	-0.9120075014089792	3.6965402049228997	2.9832062315524683	5.438817020246041	-2.762679652095155
48	-0.4961163935230246	0.9559345041913662	-1.7164037882457197	5.873409638298361	-1.9184843752071987
49	0.4921319492514371	1.5801112636892451	-0.6660850362282249	13.975700257402899	-0.05855826422622356
50	1.2099727701343284	2.839467092905834	2.8376402083669134	1.2474385482543537	0.6651107334081852
51	0.47499984925065775	3.0999448070220836	-2.02057124554965	2.7070003026553033	-2.1879173244623566
52	0.3566004618560257	3.2431765193258597	-2.3957996585482517	3.230102265193149	-2.4654665430885943
53	-0.5727716360479462	1.641884499645318	-1.6086295028568147	7.886981919920573	2.1033791735994347
54	-1.4688014451930655	0.659646352981659	-0.5518894371898585	4.870119213178355	-1.751315575502437
55	0.1686550633598216	2.0592937231886768	-2.3032842360070944	3.3019765677690676	-2.3599863100268537
56	-0.3520231067507069	0.40362951765165855	2.8724806924408957	1.2093549942467225	1.4640904766557283
57	1.953632787926864	4.250405473347919	-2.0346165811820227	4.017695998070852	-1.92649147504032
58	-1.9317057460025708	3.0839255234832708	-2.669032777202205	2.8482660617327404	-2.2087741943216925
59	0.24304024863793217	2.29781080279215	2.5335637411889906	7.891831249361128	-2.6199832544139503
60	0.08705581618848157	2.729664516207446	-1.8004522961025478	3.4684491393961134	-2.1633330440842653
61	1.0022198772959214	2.414360170448051	-1.258500062222744	3.8735014370952796	2.0703896730887696
62	-0.038683978364545624	3.150710025188366	-2.6232052739176064	3.5587348053392636	-1.8920548442332468
63	-0.2509285292504586	1.4501631776897868	-1.4861339388554782	2.6494686546139667	-2.347062127667376
64	-0.05817111834919331	4.011673623818267	2.9956199636383256	5.48231758433543	-2.5928107106910843
65	-0.6544362513317239	2.0717120148772317	-2.210516329463483	5.25872154422838	-1.7718981654269461
66	3.1210025729052973	2.5656521472911558	-2.381997034170109	1.052396442146501	2.463170460670947
67	-0.7540298815139863	3.0664772009751893	-1.6636805199492166	5.210070099959796	-2.684002250786735
68	-2.0813527842914823	2.17097877979472	-2.4046428401456432	3.5954227165187245	-2.160848158743402
69	14.617508246669452	1.8052435202534294	2.9624037003324317	4.011226541047037	-2.4881848938967295
70	-14.90312815376928	1.43277387702464	-2.513854723667024	2.615093861747218	-2.2942674645933567
71	-1.377609329286301	1.534506285595214	-1.5900233933241938	2.2162215956989617	-2.6933676949762915
72	-10.961145917105483	4.724228663043343	-1.6222406824905151	12.429127652395152	-3.04280160515683
73	10.036266961408614	1.7658111894303192	2.5757779690966913	2.138210873428918	-1.881383339208341
74	-8.185027375345733	5.599365307281185	-2.155473031308696	8.181993365332373	-2.4738686594827533
75	39.247575158301295	6.648565287670117	-1.5321957841682103	6.776733742292083	1.969071167844737
76	-30.137668827258693	9.191920328064047	1.8191930263548572	22.786743327659664	-0.6686825564142164
77	2.44322724185011	6.090238301583749	-2.8097152292649317	1.886360176447898	-1.957571058148972
78	-1.8683516111188467	5.664762761947458	-2.8593920697504687	12.431575641106344	-1.4228934150785026
79	11.105242652200644	1.315884482760238	-1.8743741013012614	2.5358135845716743	-2.4889983078942977
80	-2.980466883898849	2.041525611560213	-2.6006446561724417	3.0112836731270543	-2.2335040396463515
81	-7.414185723796265	1.3339862724973808	0.46172938870100727	14.982654226053235	2.941001623182104
82	1.157761566613317	3.647514322499524	-2.357340269821985	1.7500628468354644	-0.8542779661009393
83	-1.1469793344855361	3.522065270649154	-2.8378712674232864	1.6446396886676138	-3.0946274201159194
84	9.399399369656166	4.179211707302897	-2.4687932922126246	12.148745083397912	1.5439130851645715
85	-8.238701828982798	2.8183480126607283	-1.604660507211594	2.655085940141022	-2.5262852272458467
86	1.9594251795716033	1.9127567686162856	-0.8347496990743446	2.080388029416916	-2.676169650853373
87	-5.253121433991634	5.345993273631001	2.821040667907885	11.386106335963714	-0.2839881521651794
88	2.1329987137466624	0.9402088982049106	-1.5353146903726447	1.4795903497984269	-2.545135341855042
89	-1.1593159711608934	4.276088261797844	-2.7024734707386333	2.5415312592013852	3.122791707819308
90	7.619722390946777	6.206957451147002	-0.3262830274179176	14.090224509436405	1.0959167924654358
91	0.0	2.66947532696693	-2.603572105827967	3.007609530616203	-2.235834520849423
92	13.803516951980285	3.2671903572004566	-2.1544217858881343	2.4967020499635026	-2.3500589621634913
93	-22.365073908781188	7.170721755891048	3.053325419060866	8.240766881411343	-0.022812568675640257
94	0.9418345658541263	1.7123347414521488	-2.6107406481470075	0.4251496637100929	-2.707260240658501
95	14.844602473050678	2.385234114050881	-1.0644986621128365	5.687521933034012	2.718711936479068
96	-15.17391178843723	0.6519372177646108	2.9441898993258055	2.819645975451149	-2.3583844924752775
97	5.370515191851609	3.1280407031404813	-2.275548005779033	3.2143653015136366	-2.470106058595556
98	-6.174516178707098	2.47171260405148	-2.2068389375993833	1.651013691459075	-0.06957333140307652
99	1.133310302242041	3.9300417611181135	-3.0042382429784364	1.207241956152668	-0.9693067576758649
100	5.384731136838774	6.030001838995199	-2.899617909713547	14.445345289109287	3.104596131247831
101	-7.279870856056341	2.995357082389413	-2.2381121027436026	3.1896274824612982	-2.260862305448797
102	-0.9261221326572908	2.46524099978711	-2.296107718446278	3.3300508041149404	-2.3556237407816587
103	-2.079020494718872	2.4303362985192702	-0.5443176899653464	12.0710063976007	-0.09469774210297613
104	4.90028234659373	1.0733320328238534	0.6090838954700598	1.5112601033444413	-1.1564889305807997
105		5.956196975657709	2.8083977307225028	14.726438932728856	-1.6675282082248897
106	-9.903568532268196	2.9333721496001197	-2.744977619093122	3.566797278804051	-1.9945823879640863
107	14.74209656951065	4.620368774371277	-1.030736137305291	2.9068917293995615	3.096437730755735
108	38.37644350569521	2.5217964973547087	-1.7909335707251866	3.191142961991117	1.8508383470053957
109		1.97090795648668	-1.9903567679229741	4.03787642589328	-2.4465139872223256
110	19.361241396611298	1.730575019826714	-2.664843450191234	2.456734888379592	-1.9798963063018444
111	-12.400093159847927	1.7842203019503522	-1.4618251980908483	3.420063733608197	-2.194861982033179
112	1.0646905442287817	2.360414095202231	-2.95390226415952	3.5979257572850565	-2.555624507253756
113	16.28421925755952	3.8382342654784227	-2.6873437909848135	1.4036705177048006	-2.4803962753851887
114	35.973031979497975	3.7330883444175753	-2.092213515973681	3.448309836609414	-2.5220078684912273
115	-2.699646143010284	2.106259903248508	2.870542838716349	2.5659803940993364	-2.456598641961343
116	5.726680995108012	2.9112216287335086	-2.1168935058243847	3.1660119518248617	-2.5029373795732135
117	-9.056124213551072	1.8359489284459982	-2.726087848525902	4.148422284980315	-1.9690396791341451
118	21.15442237413886	1.0007745463445805	2.8983226616029407	2.3830525832816614	-2.300829272758893
119	-2.9086856858506778	2.029350938265786	-2.1445542049687014	3.36781895135874	-2.660319347600602
120	28.907650308882175	3.6173278739062695	-2.334042225656977	1.459688306939358	-2.7719322116522473
121	-23.487497419667278	1.1873642374092956	-2.4185430252459486	4.046556308105054	-2.3109545208037177
122	7.605935711067751	2.4978236561561715	-2.0833214875324533	3.0611261409583235	-2.2798600459302483
123	-12.08063822887597	1.7027131701001033	-3.0563173175703695	3.1869501870353525	-2.464320891182977
124	-0.9454503714066789	0.8887189632307061	-1.9590670331121807	2.8391329871644673	-2.3567566140757608
125	2.4433951229399753	0.9163948676322349	2.5258355934210037	2.5277376779135134	-2.101043603079523
126	13.253734962820538	4.38502853845035	-0.7581679558219769	12.35477635117772	2.691370885718248
127	-9.577504960656668	3.3705787772915037	-2.5972335177864707	3.5221964959169454	-1.7352641311905177
128	2.698429671383586	2.4741654085006406	-1.776972976188869	16.77307030064581	-1.3834364574669968
129	-19.968282216485104	7.15868864663881	2.501703123760729	12.1170509798046	-2.9403397491849566
130	13.593622542937648	4.611137417555627	-1.116939123845158	11.140253898807948	1.4246727239122179
131	-0.45480765838457415	1.682900422744698	-2.269566031528346	2.8575577590015655	-2.475665132407714
132	14.966757231009353	3.206938418947146	-2.244924218795675	3.1728781229649936	-2.8233845078747795
133	-0.3172319238927841	0.7899535176048365	-3.1119704808516815	1.9657277332717857	-1.4879350838668723
134	-7.215946164195316	2.1553528347457593	-2.710627701732157	3.590559885246216	-2.552467659278151
135	-9.597644201092997	2.273613757638862	-1.700671487967142	2.381627559948663	-2.2508034253293028
136	2.1640650581717438	1.947076750518818	-2.557309213312576	3.14764194798655	-2.35620681523784
137	-5.018111582975429	1.863287594978412	-2.5246156514956994	3.012547828230693	-2.2573483681999025
138	6.879238300327515	2.4042944049475197	-2.3348881334226776	3.7426162634658993	-2.305488392465453
139	10.465013863542119	3.0848126194601515	-2.2348992765343976	2.0921233206690397	-3.0077080167510237
140	-7.847776612839972	1.6875544562952345	-2.910498847695108	3.2730389938657867	-1.9216873630209959
141	-3.6967459281897206	2.0066131579412674	-2.510300787454746	3.040630701323058	-2.2282153188753373
142	-0.3491442443319386	1.0396660470634893	-1.76184597189988	3.2799921885199277	-1.4848378978016987
143	1.4286529218195128	2.0910531318800545	-2.212459256342023	3.714126700286237	-2.640784870834155
144	5.710260906925129	1.8898924301206224	-1.4799994670826164	9.831142207436564	2.8493463279765856
145	2.4080652893782215	1.4275675491901187	-2.6037729436415598	2.4522112339839635	-2.4189721767114345
146	-4.688055339187571	3.384157238890389	-2.862246589491625	2.80088754271828	-2.2995414168499715
147	-6.814742674461058	0.7541117877501387	-1.8689332783506116	7.994930775700221	-0.8673070198726568
148	3.384471817345279	2.7815237204934755	-2.294772051089667	2.852122694558798	-2.4076258108239514
149	0.2071280636940287	2.2498988992741547	2.8793271253271193	4.2028949727739935	-2.001179903016233
150	8.8521999533477	1.7279296397426689	-2.384828200598738	3.6353097692772915	-2.4235994296136734
151	-17.137886830956617	4.363887065754211	-1.6035832370041705	3.169369666047814	-2.606978873274927
152	-14.732698607424538	6.043944322443445	2.0582869860715944	7.870139238242622	0.1841687917754423
153	22.811257421339427	5.559490853308312	-1.68124763339616	2.8222177553405636	-2.3618333195522174
154	18.24305616413426	7.97892671763911	-2.317958429821459	10.965966347340702	-0.15666586454092166
155	0.5741094599560626	1.5778817742280693	1.1497058157385849	3.1565383273812047	-2.708113729931965
156	-1.4914434313453597	3.911337384103487	-2.1015975150586352	2.260158213908133	-2.3662475521637516
157	-17.22197196864758	3.0264033265264922	1.5907782553914827	15.043181966155014	-2.8401034873671662
158	-0.10375022409738222	0.9389144541391001	2.7090996625234487	2.351364093109114	-2.152608298984796
159	12.220125232221065	2.4289988485398224	-2.61243689678196	2.404658077718463	-3.081383844363907
160	8.082122784809158	1.7881720894829212	-2.523882859746305	2.9499788074017768	-2.075934564105844
161	-2.987297111596021	6.39146225709861	3.1003121456447444	7.739326504882552	-2.2358672528928096
162	-3.2087788771854235	8.016584771621636	-0.6236279040613987	5.850551195913221	0.0928847762991427
163	-14.106172028248778	1.8798481204676292	-3.0785092416640585	1.9628591346962887	2.734263562138792
164	-0.48809325168289774	2.0022573562042285	-1.4544748646979209	2.20948623190692	-1.9433420007286477
165	18.57141925464228	3.9791658167536803	-1.9163194023145729	9.555997490972759	-2.962323731393953
166	-5.546449934441625	1.7221507872132735	3.1336299678077304	2.2438585327787615	-2.0378219763640057
167	-3.8454291224253296	1.9100262072796494	-2.0775438996406175	1.677903311520361	-2.291961394559764
168	9.194495537058842	2.107285826719677	1.8771477725385661	1.364939728395715	-0.6794708023389299
169	-18.374035734834166	2.2740707077657065	-2.3813002677904525	2.5929573248401745	-2.162015420393503
170	-3.9830084014291742	1.3617851930441596	-1.9673775777775953	1.4281092763986545	-2.8329575999132515
171	-1.3307018449435333	2.1135616418848846	-2.8120404113680575	2.3679835418556685	-2.1331106418988224
172	-13.129972166664729	1.9784897551107155	-2.050805216179014	3.479592287506361	-2.576852082801973
173	5.537351354886205	3.637800807119423	-2.146608915325342	3.961866381752293	-2.6708613193165194
174	12.906331058151231	1.3358696738483908	3.0334793809472913	2.5997668019922884	-1.381677491489782
175	21.012965674993183	0.19701489893676544	1.014835342255006	2.719901366408649	2.26324560737894
176	-26.316575608252506	2.06122881196175	-2.4167394569733167	2.82946381944815	-2.3485049184074667
177	11.21437919848664	1.9331509986431004	-2.5424551747736746	2.948698470393006	-2.3105698109325035
178	-9.336051966825949	4.001927728313478	-2.105132287937033	5.550343369608269	-2.2582115947005827
179	3.4252827015986327	1.6695454752478867	-2.608472235564253	1.9493299507265833	-2.4584341722713887
180	-2.2754241458571087	0.6586041253392427	-2.002013697924762	3.5689131104985	-2.1565437138977455
181	16.548055651723388	4.967894876999191	-2.74070007004322	10.756478903202275	3.117585535257283
182	-1.9552770261038859	2.191751723365364	-2.0699985872395956	3.042664745493055	-2.222713093885467
183	-15.33707181972477	2.42554263017368	-1.8475481234336701	4.741375670603026	-2.568208011499507
184	-3.8088880233837656	1.4211884749135995	-1.3632011666435992	5.804657334546513	-1.4857859442244996
185	4.553181217489033	0.3156743338762768	1.0544772712498947	6.78453912062154	0.0026169163991426815
186	-4.017664516707171	2.4905973963049832	-1.9846417559769924	2.078720005607994	-2.2864221297289435
187	-16.968677700503925	5.968243467692172	-2.126563591483835	6.145282510382857	-2.0432841261237784
188	2.561875512799915	4.284751069226077	-2.5238708711972944	2.4868100949018177	-2.3562851453917033
189	2.037086597178117	3.8336890511816075	-2.035121165344476	19.621345629007216	-1.6880547761502651
190	-0.1551772915296823	0.8707663375769977	1.3363541682834106	2.0478277576736383	-2.9518615006132736
191	0.21579781970483225	2.122478813192126	-2.4925045102463113	2.742981735787791	-2.318021724407465
192	-5.831272189769429	1.953090300684561	-1.766487392011888	9.025571087049727	1.466956415187159
193	3.7335650644161618	4.681140712998619	-2.6345966770449842	3.030122342335341	-2.479769935311567
194	4.368784400610863	3.0394349079753558	-2.2308150803518645	1.9179587321269427	-2.854772783105523
195	14.79145039658053	4.638282631338727	0.3384250857227774	10.395796102900375	-2.2252664437840344
196	-10.953598576426913	3.1818059167887562	-2.471045222164671	3.404416527386845	-2.4948307444812157
197	-0.7494269262388897	1.984934215503476	-1.6942476228343386	2.4901378498789355	-2.2196368087017935
198	-7.807839820562748	6.9573636787275825	-2.7927198160786446	2.271939504782793	-1.5529459014083746
199	4.719414926648021	1.039207527792937	-2.205745448146663	2.4900863189650284	-2.3537457793647767
200	23.8747399329959	2.955646699051732	-2.289276964954687	19.709427842694165	1.3080817968664629
201	-6.109937907370366	3.030803574034071	-3.0413624526167795	4.746757919908354	-2.1570384657433905
202	-6.770135869452119	1.734782638337406	-2.8576498799789025	2.0202081363465614	-2.4668350653491813
203	-10.778293328526964	0.5792441394821578	-2.0997833403713217	5.925861179678288	0.9271358789608165
204	-0.2163728276464525	3.1151439155341967	-1.6169407625054666	3.907438967402479	-2.3150184333520456
205	33.1390315373113	4.084736593840631	0.41583479382379496	1.2379134539126122	-0.8531486613229123
206	-2.9445731738676955	3.8484090977408147	-2.5355992995215293	4.462483365715138	-2.459444421588227
207	-6.668494878895302	1.730216197784073	-2.372868865582591	2.1120102206676585	-1.9021244278878158
208	-26.074028454086978	6.726815054079848	-2.2241080612727036	10.212087815146395	-2.472687052608749
209	2.548064969538679	1.2202273476891339	-2.2320214524677247	1.1676306323574288	-2.639414047395706
210	26.6779891759658	11.97184866947472	-2.0451396316901462	12.478625195395809	2.081262129527706
211	-11.258536337274862	1.6769814483155048	-1.7814437680769113	3.537007086203986	3.0167652261129865
212	-3.8401164995079426	2.4726065058752167	3.0612574473613563	3.2589765667371964	-2.1419604434374304
213	-13.327613143935785	5.601617134416174	0.36933786811626956	21.48924891975773	-2.0384117878857557
214	1.7482768047527912	0.40956517996406044	-2.0663791710113224	0.3013283329353433	-2.5719342229669566
215	-1.3328217478620275	3.997636999724605	-2.4727570852049157	3.1910006601735827	-2.2987601363561607
216	10.324318073877649	12.72151116634079	-1.9640356337421976	9.843404370197328	1.805386947358825
217	6.218176968643547	2.520677149039223	2.7856617786930493	3.352869074422703	-2.940667343589236
218	-12.973156038425628	0.7822175689534958	-1.626315070223103	2.7236646498817434	-1.004487181424796
219	-2.7044345584097087	7.664506310148619	1.0469250688218539	11.861817601040435	-1.714669727943998
220	-0.864904445685859	3.4140722475485124	-2.5313963491259655	2.856272510376723	-2.4797747386742723
221	12.50099445350061	4.473780442322045	1.2456187538892347	17.072825061290313	-2.8239646754761885
222	-0.744583940468587	3.9699288192691027	-2.3899648234143283	2.3098278982032516	-2.357562339527979
223	-1.757605936291867	2.293808428034305	-1.0619850314105912	1.2549190707074453	-2.763600171662666
224	-11.869937486287867	4.938443810827588	-1.8392785369999372	2.6798350983922163	-0.7400315728079221
225	1.8711329095477112	3.7520352192967628	-2.8546384967842826	3.8713964115594406	-2.474813514161221
226	6.271794364807356	2.4156811540849903	2.468347023092582	10.35273051548627	-1.2202650601456186
227	2.437460722654798	1.7738414355743457	-2.75794236023726	3.2063728812128365	-2.244170598516945
228	-2.6315067794684097	3.006672927254461	-1.8377463277114598	3.1552130968081507	-2.064027129506161
229	-8.02582475458722	1.7311785588175328	-2.090725865125663	5.778019959519137	-2.7175950873724375
230	1.9480764465934755	2.9761703505933674	-2.118914735020367	16.762928570030855	1.267749746077511
231	2.5676835477202715	2.4353180651910318	-2.59010213909139	2.2229574612568057	0.1479471578416693
232	-2.4910221763257425	3.1441861023944586	-2.022329045910133	4.422228734835259	-2.6725025754351655
233	5.562960975685392	0.742932944433117	-1.5244063925407796	3.3981983403049307	-2.0527767624766438
234	0.868186010179592	2.706908173664147	3.0962797387718606	5.572923260783208	-1.9772664918410021
235	0.26128292275918596	3.700035372781375	-2.2878642970139267	2.8827013720321766	-2.510903306311891
236	-2.083128410866088	1.842142203360633	-0.8586601844237265	2.4983786109826016	-2.3530329849871645
237	0.40802333734069407	2.053216879929593	-3.0816208100208087	3.218582802546282	-1.1436814715694337
238	0.5456361405866161	2.503549772123112	-1.5330917231130634	3.519043649135092	-2.511413689021851
239	-4.073194370858253	4.251715366479474	-2.6432695998092695	19.646335778856447	-1.479206990343694
240	9.934344056122576	2.9131170328676688	1.1865234354194942	1.950004770794694	2.810299618849914
241	5.158315523830794	3.8579687700845655	-2.110056794021579	7.640822646220668	-1.8772369839575505
242	11.045358452427052	3.044717667056667	-2.402412972994488	12.626913899348214	-2.819195334343644
243	-10.871274045836351	1.1671123801280816	-2.404127801098787	1.7158259984171067	-3.137780923949181
244	15.5904007707746	2.1439155972792205	-3.0161163751419475	3.2808212245119637	-1.917047235833145
245	-10.913290713155106	0.4179307831285079	-2.886401723266285	6.08490446477469	0.2271584023862539
246	-4.851194464210195	3.0818302153355064	-2.199287118989965	2.1183802387660777	-2.834151018086143

## Sheet: CV data
Figure 2 and Supp Fig 5
	unit_cv	pass_cv	bf_cv	pass_mean	pass_std	pass_spike_counts	field_rate	bf_mean	bf_std	bf_spike_counts
8	1.3630587482420973	0.6657635744169181	0.8088288821376503	0.28484830216505375	0.18964162381599653	6.269230769230769	2.252445561615645	1.183104580026455	0.9569291549147318	5.0
13	3.105354253414743	1.036375678346533	0.9590883209658643	0.1955145585048837	0.20262653319712173	15.508474576271187	3.958232436975207	0.5364161230145307	0.5144704387610247	11.333333333333334
20	1.9414752961084278	0.7559059791215574	0.6854827247060127	0.27699232870148316	0.2093801574362549	5.672131147540983	1.5118685538347991	0.41417735615079293	0.2839114226057782	5.166666666666667
28	1.8450084839995953	0.9381593166946632	1.3169507916873289	0.31239297840305663	0.2930743831588223	5.962264150943396	1.6424967516853148	0.1501034226190419	0.19767882125312491	2020-05-05
59	2.0042587029167187	1.2293085907773986	1.1588183792589994	0.2076472825651759	0.25526258830895265	10.954954954954955	3.060842802243414	0.3687809027777808	0.42735008805861857	5.0
69	1.332100753334339	0.8125677155682213	0.9511762405666896	0.45634453130677893	0.370810833316	6.142857142857143	0.9580090747203409	0.2635138888888662	0.2506481501704201	2020-05-03
86	1.7244307010524227	0.9791526230245683		0.24354828577249263	0.2384709428472733	8.505263157894737	2.9663214547558034
87	1.347464058325064	0.7462618872160457	0.5952925910691694	0.37723663651315814	0.28151732429134285	4.2894736842105265	1.2473873543717229	0.7244664351852035	0.43126950134404424	3.3333333333333335
97	1.3970295669079	0.9376668884959914	0.8039113915165103	0.331368233633099	0.31071302057716066	6.057142857142857	1.7239034848223722	0.45210912698413036	0.3634556773911269	6.857142857142857
101	1.604712577223114	0.931001726418431	0.9834935331033088	0.3414042297486958	0.3178479273025904	6.229508196721311	1.4674903882819448	0.39118489583336213	0.38472781529980316	4.0
111	1.5410568743860287	0.8183969143706136	0.9827340258038609	0.362106478937733	0.29634682503624826	4.630434782608695	1.1967227134260532	0.9858020833333327	0.9687812499999993	3.0
112	2.2617014369965873	1.1844322343188476	1.1410058003125383	0.14614075618324238	0.17309382237116372	12.095238095238095	4.4928178495147035	0.3607027777777887	0.41156396163330144	2020-05-07
139	2.3779826786922538	1.2111011748266038	0.8967381673218552	0.09946867343318552	0.12046662725337479	25.083333333333332	7.921115649624308	0.30561748426941787	0.2740588627452737	21.59090909090909
143	3.069919931182399	1.4991417482467717	1.1100199454293256	0.10998499390125076	0.16488309603803158	16.644736842105264	6.643609205535173	0.24686144255050876	0.2740211249885203	8.727272727272727
144	1.9368937830299604	1.1155022197670152	1.1542796502845816	0.2080299529858232	0.23205787433371358	9.625	2.6520563409940268	0.42131483671934744	0.4863151423881139	7.444444444444445
151	2.1025575417833338	1.043450082806357	0.8935219075665807	0.2121921732769048	0.2214119407766472	9.333333333333334	2.4010367949326175	0.4068549825578366	0.36353384011804607	9.333333333333334
155	1.6546166807088163	0.8592451290928467		0.25613812365600047	0.22008543512639964	7.976744186046512	2.3008140871928546
173	2.316386233003156	0.9269851181412767		0.15757116564559093	0.1460661256016368	8.714285714285714	1.9358564194145202
183	1.711354829998501	0.9064507475117837	0.7048914530184216	0.2248509031208105	0.20381626921255833	2020-08-10	3.6984137139692717	0.8546191220238013	0.602413714700685	2025-06-01
190	1.2271933354928264	0.6855520487414071	0.5462363996090472	0.38468392961205733	0.26372085606344114	4.711538461538462	1.5454750351242537	0.8453556134259222	0.46176400666707335	2020-05-04
193	1.2024429892487059	0.7900106424425438	0.2643410269906822	0.38468156039561807	0.30390252666394246	4.318181818181818	0.9161645996493621	0.2771041666666463	0.07325000000005844	3.0
200	1.7705430471377526	0.9879207209311772	0.8687501206319613	0.21572741314520752	0.21312158151903132	9.456140350877194	2.993607076652746	0.9831550925925842	0.8541161052897346	3.3333333333333335
203	1.414065056996013	0.8900643624898351	0.8220922772402365	0.12642822367505227	0.11252925630605767	17.14457831325301	8.770771063782396	0.274626007183076	0.2257679196345285	12.321428571428571
204	2.4617413390608234	1.5856881241212988	1.7729646470129925	0.2385131437537892	0.3782074594972197	11.846153846153847	1.4518320196753058	0.37466769086636165	0.6642725702840518	11.875
207	2.5349943299704782	1.1458592184382081	0.7020671217019059	0.1480857998673003	0.16968547889774163	13.985294117647058	5.155596041869926	0.2684170634920632	0.18844679518155052	2020-06-06
208	2.1813484386027864	1.0569406057010018	0.9333446311965501	0.18466093010834134	0.19517563531802065	11.238636363636363	3.2193861420924876	0.17707711552769065	0.1652739750855413	13.0
209	1.6815343766413513	0.8528133285083321	0.8254003558834181	0.2661155836436177	0.2269469166550511	2020-06-07	2.422596440770583	0.40571180555555714	0.334874668691661	4.166666666666667
210	1.9001877847527848	1.1819369342197859	0.6841956900851696	0.2328998416262435	0.2752729247919959	9.174418604651162	2.830732506147512	0.3941781250000065	0.26969497425085764	2020-03-04
213	1.7919333445526673	0.9703766860223129	0.929805509615172	0.22912168048081816	0.22233433700083957	7.388888888888889	2.3448304442962695	0.48547685185184897	0.4513990516424778	10.0
216	1.3438264639955504	0.6884136204397923	0.9592641769689334	0.47503279037309115	0.32701904304835655	4.088235294117647	0.9676550423806302	0.8080520833333367	0.7751354166667852	3.0
218	1.768085739060713	1.1203307324130372		0.24328549016294734	0.27256021137971953	8.19047619047619	1.5527120516157313
222	1.7398546597883344	0.9911936533768467	1.5281188424877983	0.23390089448051313	0.23184108212825214	8.833333333333334	2.022152595399655	0.5359541666666701	0.8190016607931844	6.0
225	1.5417482243612233	0.5823382577077626		0.44397588734567717	0.2585441447011395	4.222222222222222	0.6249431137419551
226	1.7827507400308884	1.0436816625207304	0.6033571757424135	0.11605727870357313	0.12112685358497695	15.837837837837839	7.903093667903173	0.4463133680555664	0.26928637324609084	1975-03-01
227	2.103711001685016	1.122202186857092		0.20109325345950524	0.22566728879446427	11.342857142857143	3.2253190292352913
229	2.4731135802265656	1.333709626540384	1.254291443982692	0.11675136226864263	0.15571241576939246	12.689655172413794	5.082481610529799	0.13030637254902167	0.163442168184659	11.0
231	1.235090971357793	0.527412370586869		0.5112970679012272	0.2696643986559015	4.0	0.728456996034216
232	1.5498724107146864	1.1060248994216204	0.7626476379548986	0.2863288740503384	0.3166868641230314	2020-09-05	1.3886931125260025	0.2163005952380997	0.16496113804657533	8.0
236	2.5615449140511983	1.0569920567326434	1.0102359470445437	0.12513327923683745	0.132264882186245	13.11111111111111	4.934759925856031	0.026653273809521188	0.02692609530879917	15.0
239	1.8541592780455467	1.0076873738352001	0.9519505010587398	0.0852546775642362	0.08591006214187193	29.20212765957447	11.11372995118402	0.17873845858520795	0.17015016520865553	19.166666666666668
242	2.3594204907308	1.4710063528108503	0.8034049974740085	0.09463564319260682	0.13920963233866554	23.9375	9.011692978725138	0.2050161533816477	0.1647110021897136	2020-05-15
266	2.8020031327451083	1.3827684837373342	0.6710638306648112	0.1669990219872345	0.23092098441890602	13.471428571428572	3.8493183483164786	0.47597122500515443	0.3194070735381817	7.285714285714286
269	1.9745037903443243	0.9441165020128844	0.6881377317659156	0.37062248520845087	0.34991080430232463	10.849315068493151	1.9692993509264114	0.6879911546015766	0.4734326726025423	7.777777777777778
272	2.4951355362342307	1.2931297340312917	0.41603431207773295	0.15064137840166045	0.19479884558664634	20.797101449275363	4.636250338085767	0.6694296056547565	0.27850568547304466	6.928571428571429
273	2.1378113084500026	0.989892211392635	0.6645284068771379	0.27127957877639947	0.2685375421406326	12.813084112149532	2.952822387510792	0.48366751320019075	0.3214108020051498	7.454545454545454
274	1.8528465267278234	1.116692457219998	0.8516492850249235	0.31409879656136963	0.35075175694196015	11.72549019607843	2.2610699208614395	0.8117461094576612	0.6913229937413805	6.466666666666667
283	2.787909302686977	1.0375234097618997	0.784688928621422	0.3236087311370007	0.33575163415798287	1952-12-01	2.803079093636325	0.2134624618736391	0.16750163050851702	9.0
285	1.8125663714438869	1.10879191430681	0.9938892372841274	0.20143091220147838	0.22334496674044416	9.050632911392405	3.1678701733283536	0.17726562500000043	0.17618239682794457	9.0
287	1.4386037831346472	0.8034858904103824	0.5771395328217133	0.2612335309117962	0.20989745618971273	1998-06-01	3.123923158576127	0.38153819444444065	0.22020077529530446	4.0
288	2.182420163314357	0.8365655091371881		0.12477177176655603	0.10437976077383797	7.909090909090909	2.7681421413396126
290	2.0708459418396648	0.9746875153731343	1.2708956812241563	0.19065518758882255	0.18582923108394828	7.540983606557377	2.466476333282799	0.20453125000000227	0.2599378823003811	13.0
291	1.3715889348707737	0.7949613407038968	0.7158652303113054	0.28335084990141285	0.22525297152721577	5.689655172413793	1.9267748717224935	0.7329009259259337	0.5246582901333375	5.0
293	1.4737511139384432	0.9429147760500174	0.8142393766138197	0.2162998545215369	0.20395232888582632	10.180327868852459	4.839561945707282	0.23303819444446106	0.18974887417166808	5.0
294	1.3990775236999136	0.7467177225923806	0.4041981811358093	0.24436191832885992	0.18246937514283157	6.328571428571428	3.3001424235168018	0.3017997685185176	0.12198691750239309	3.6666666666666665
300	1.8252825700269184	0.7923018780277881		0.1913238509176018	0.15158624639352444	6.6923076923076925	1.4843801288784926
317	2.369195781831146	1.012073613323206	0.6884635540417869	0.27551608880328465	0.2788425635238176	10.927272727272728	2.2183859946720244	0.5760213462752394	0.39656970326058616	2025-05-01
325	1.9233347749982377	1.0810078866346913	0.9994295329674866	0.14838309592996746	0.16040329694356678	9.836363636363636	4.673326154930055	0.931808159722209	0.9312765938864604	2020-05-04
330	2.3404793953994396	0.8484155452934492	0.7805772227675282	0.21213953971192778	0.17998248326299654	9.423076923076923	2.907760920742644	0.5556048926767735	0.4336925240816864	2020-06-05
348	1.7743120292088046	0.9445808891278881	0.9101512827244902	0.14340036535429485	0.1354532446076238	2020-06-09	3.5368445811935647	0.1686257996632983	0.15347498786399386	7.333333333333333
397	1.4173445950727221	0.8152208828026254	0.8514673802774395	0.21432201176110074	0.1747197796319192	10.945945945945946	3.996642592310291	0.283335885059646	0.24125126379032652	11.285714285714286
400	1.534314565204802	0.7988215829476697	0.821408198649503	0.13807310953137594	0.1102957799183607	15.098039215686274	6.560874971225839	0.30511430786262	0.2506233940036246	11.526315789473685
416	1.28216916437583	0.6115532416583919	0.4567020206765535	0.32619913007349505	0.1994881354225933	5.536231884057971	2.2114538664670214	0.3005199652778027	0.1372480753960202	4.0
419	1.620408368761959	0.7744572461526428	0.7061435374531263	0.16808217682725693	0.13017245979297895	9.96629213483146	4.232200556425204	0.2184945907278848	0.1542885432109616	10.666666666666666
428	1.3695231917046584	0.6277057806239722	0.3584600351725992	0.3324118914435044	0.20865686580723602	4.093023255813954	1.4249133986604947	0.3636527777777709	0.13035498751283317	3.3333333333333335
456	1.7715254111967766	0.8095337560181302	0.5336528571200596	0.17882414119924772	0.14476417869174346	10.785714285714286	4.1328008903649005	0.25682800925926175	0.13705700092966216	7.0
465	1.5504764965430828	0.8357544841808962	0.7583688189393079	0.19531642036895014	0.163236574157511	8.831858407079647	3.7074299643818898	0.6245905555555533	0.4736700019373111	2020-02-07
466	1.2831903338075676	0.6846140693968571	0.641039024037073	0.2945005696538323	0.2016192334304027	6.817204301075269	2.44886431871579	0.44214955206830014	0.2834351173362921	7.363636363636363
467	1.648166278544558	0.9156574908032671	1.0360523327239264	0.17799615995261414	0.16298351719482765	10.628318584070797	4.273945076679172	0.27155895617725195	0.28134929001951636	9.214285714285714
468	1.1806456604434306	0.7448756185385323	0.650814742164391	0.27737688689455625	0.20661128019387512	6.550724637681159	2.3430353876506733	0.5987562500000039	0.38967939446307015	2020-08-05
469	1.1419106078879828	0.741115506373	0.5788637223127875	0.2583953341392399	0.1915007889050233	6.927835051546392	2.934983229837657	0.42263956004787573	0.24465070892595223	6.0588235294117645
478	1.6606414864411967	0.8583579090647728	0.8443500701930842	0.2799582083233124	0.24030434232191852	6.43859649122807	2.506270170282882	0.27330381944444565	0.2307640991319557	2020-05-05
503	1.2618590062739319	0.7701721074245508	0.7686728352740069	0.45787452417695634	0.3526421872213799	4.2592592592592595	1.318616586745394	0.5960231481481375	0.4581468031759683	3.6666666666666665
509	2.297706216203885	0.6849581448471161	0.5015825691619097	0.2232124897974126	0.15289121291834157	11.576923076923077	3.5268898239637165	0.3211060763888899	0.16106121076863983	2020-05-06
518	1.4903294298682035	0.842369047961101	0.8400757263473848	0.20985661018744214	0.17677671293193953	11.048387096774194	3.983022407857242	0.8211446035879635	0.6898236492953937	2025-07-01
519	1.499162355450491	0.745621430668522	0.6263777995376889	0.2320270137201256	0.17300431392374485	8.628205128205128	3.069013735516217	0.5557828525641018	0.34813004020988186	2025-05-01
520	1.2860629929413396	0.7397537765551672	0.6956953514293011	0.2195489220948761	0.16241214425830078	9.106060606060606	3.7859419064809594	0.3653820874669339	0.2541946197462802	2020-02-08
534	1.5984156989770635	0.7258073305171177	0.5942162274050714	0.18392868395808498	0.13349678710914425	13.454545454545455	4.049674583944376	0.4685269987535603	0.2784063456367612	2020-05-06
548	1.2148344795470327	0.7862645590308894	0.6592752590752362	0.22633192184678316	0.1779567687254747	11.617647058823529	3.728553615771106	0.30140524130879554	0.19870901855049025	11.709677419354838
556	1.1818225954701844	0.8069642534938997	0.5984236377339288	0.835695915532086	0.6743767306252508	6.814814814814815	0.7691445281194881	1.2447314246894414	0.7448767071643914	4.391304347826087
562	1.2961452885406055	0.7624892341480806	0.7349345033696716	0.3068633275900436	0.23397998364226388	9.936842105263159	2.695615053719603	0.4572656118085495	0.3360602753225454	7.755102040816326
565	1.1470243259376793	0.8007200132184137	0.7515525307145083	0.31115008530911814	0.24914410042162763	10.340425531914894	2.7630534451834943	0.46519435456436586	0.34961799444695146	8.595744680851064
571	1.701128817170012	0.9029736954693759	0.7503415776901102	0.32604613117485576	0.2944110799604524	8.914285714285715	2.786378586181057	1.0066430442821057	0.7553261300174107	5.357142857142857
574	1.3877310724310714	0.8018009708423317	0.7131681177416197	0.274910524521585	0.2204235254561815	8.68131868131868	2.855155145859901	0.47847701053849523	0.3412345489883758	2020-01-07
583	1.388143367131477	0.893273355729551	0.7157862292870654	0.24000945340398203	0.21439404984899033	10.90990990990991	3.3734999096289533	0.38627199593521105	0.2764881754496534	9.901960784313726
584	1.169380780970387	0.790077877607131	0.7049551818892799	0.25784127298619147	0.20371468572045104	11.135416666666666	3.773787573304306	0.4653018463389733	0.32801694771930867	8.50943396226415
586	2.312462880043619	0.9373900385994145	0.9201264100451703	0.15992064432885875	0.14990801896027214	16.666666666666668	5.786947768239595	0.28850801230609796	0.2654638416324777	11.857142857142858
605	1.3269271142123467	0.9342157514876083	0.9170323168096373	0.1301203932091021	0.1215605209257044	22.513274336283185	8.38613043156417	0.26022258895796346	0.23863252363832316	15.254901960784315
606	1.918034491413289	1.1466839614454722	0.5771347414921006	0.6680671906001973	0.7660619326291815	2020-05-06	0.8933201581260267	2.187561631944443	1.262517816950294	2020-05-04
615	1.8375924142407252	0.9280891820947887	0.9301190594208676	0.20256607770215826	0.18799938537474548	15.293333333333333	4.564155883608333	0.2803268528237103	0.2607373486788014	10.307692307692308
616	2.706304728616009	1.2183824423879321	0.7871235610978857	0.14050563415965645	0.1711895977167075	17.571428571428573	6.555207626427205	0.39357902777778087	0.30979532591789055	5.0
619	1.4620182249536586	0.8824014023793548	0.7213964380031734	0.23118011509870406	0.20399365776531714	8.326086956521738	2.4922752778695973	0.3710166666666737	0.26765010177314913	6.0
621	3.0730002619338914	1.1080358689625591		0.12526972501180775	0.13880334860815924	2020-01-23	10.001110904375086
624	1.8057562698226168	1.1215234368675515	0.9968286864567841	0.19380359264368102	0.21735527129902008	2020-02-15	4.569966830670031	0.31392361111111694	0.31292806091166503	7.0
626	3.2386458095915236	1.122652606318505	0.32798045710999896	0.0886462528725811	0.09951894682777243	22.71794871794872	7.747881025862277	2.0365503472222266	0.667948713809473	2020-05-03
629	2.272621893062706	0.9120664664321226	1.0666633677464765	0.18260167116703613	0.16654486098591906	4375-09-01	4.038859681799845	1.046722222222229	1.1165002506506385	4.0
633	1.7872292311811921	0.8721050541890946	1.3492086163573511	0.25839310700005724	0.22534593458237343	2020-01-06	2.0775830261774333	1.1942291666666733	1.611264281571935	5.0
634	2.891433937489591	1.1929110155231661	1.0626314375687411	0.13418909793078385	0.16007565308474894	15.753846153846155	4.577185054338308	1.0642719907407385	1.130928875484977	3.3333333333333335
635	1.622309076867251	0.8781268055079946	0.661898941567771	0.2805080150368912	0.2463216071637338	6.795180722891566	1.956035484880168	0.7010731233465516	0.46403955830469384	5.714285714285714
637	1.4557540684886359	0.8553061221710064	0.690102116851009	0.33677446536774397	0.288045262019899	6.0588235294117645	1.5026557651316956	0.7567421874999809	0.5222293855042	4.0
645	1.765000435234891	0.9550790980329735	0.8711422820435532	0.3562341129746345	0.3402317553083903	2020-09-07	1.830249759494127	0.6560900147306417	0.5715477526584396	6.333333333333333
650	2.0982139204228276	0.7736783001648745	0.8771913845953075	0.25049152829873256	0.19379985981986497	9.238805970149254	2.281453914128033	0.407218335453533	0.357208415509081	11.0
651	4.009178866119948	1.6756518419854205	1.237716249642084	0.08126205009604205	0.1361669039269444	26.946428571428573	7.16046941737322	0.28463491809116426	0.3522972633369776	11.333333333333334
662	1.05284773032438	0.6683649159132738	0.6671316144279793	0.40845296451914037	0.2729956312853627	4.647058823529412	1.4555397248911053	2.017900000000009	1.3462048847542254	6.0
666	1.460858816614189	0.6828896461131299	0.49249564440346005	0.4809348296957664	0.3284254156544203	4.743589743589744	0.8640161431578195	0.3519075520833373	0.17331293663372738	1975-03-01
670	2.9473791862330385	1.1313937237630134	0.7020752958404076	0.11569419217461009	0.13089568290218578	11.864864864864865	3.5922322188823705	0.10716666666667152	0.07523906920423376	4.0
672	2.0986161774659853	1.0358768165346766	0.8277416056951156	0.1489579388034679	0.15430207544530347	13.136363636363637	4.461494029129781	0.2373967206790174	0.19650314276160472	2020-05-06
678	1.5460649222063378	0.8014773298844395	1.1557437891086633	0.25048557449495007	0.20075850942078244	5.886363636363637	1.544936085481929	0.3983870535714243	0.46043336282647396	2020-05-05
685	2.2432862358290646	1.164474999718268	0.9947420923800954	0.13519042626212835	0.15742587158350443	15.326923076923077	5.440349937389443	0.3771587301587416	0.37517566439752636	5.666666666666667
686	1.7084370230414878	0.9170746516859639		0.16636339984178347	0.15256765696319632	8.987804878048781	3.526499329496645
687	1.8209456953367482	1.0114472126486587	2.1273268002286736	0.20233489317534437	0.20465106372376615	9.446153846153846	2.9155059243861703	0.2129253472222293	0.45296179759384436	13.0
688	1.7326409348597092	0.7887307759773596	0.9288211060939026	0.21150536535020698	0.1668207909360437	9.115384615384615	3.527146167096741	0.29971494708994506	0.27838156866895825	2025-10-01
689	2.9381103090582323	0.9897462927973694	0.6556748176065192	0.11471705716010479	0.11354078204483763	14.466666666666667	5.525640893825246	0.5076852430555548	0.3328764291419723	6.0
690	2.7282158082645456	0.8944600129640815		0.11385279265873191	0.10183677039752623	2020-05-05	1.0037141222893966
706	1.7713095347828918	1.0482572510270658	0.9281347494143911	0.10304917835351908	0.10802204842145773	21.53061224489796	10.231553451332557	0.20276867787883449	0.18819665603215943	11.0
740	2.207728537511702	1.1500022306840139	0.8432898968209411	0.15270052388092986	0.17560594308968688	12.390625	4.485073173994234	0.26190401348039094	0.22086100850486926	1975-10-01
763	1.3336495375782451	0.7072354591808522		0.3445963013285025	0.24371072340208677	4.130434782608695	1.1411748221363147
764	2.3000682899788942	1.1291435672963297	1.567857615711988	0.15001011232753597	0.16938295336403708	12.511627906976743	5.411703542376096	0.7173802083333385	1.1247500229964773	5.0
767	1.7090683314621633	1.0050318031658163	0.9748137046749443	0.20718377836018345	0.208226286352042	7.96969696969697	2.960332414970784	0.5004375000000323	0.4878333333332989	3.0
768	1.6794180609376173	0.8311105183861129	1.0081116033446536	0.15102784530167504	0.1255208307994128	2020-01-13	5.289691579548647	0.5128457491582573	0.5170057504524208	9.333333333333334
771	1.5985089669317178	0.7080457072067161	0.8006058695125438	0.24535281006493556	0.17372100391758238	7.257142857142857	2.307825881027549	0.32178819444444196	0.25762551721206395	2020-05-03
774	1.7857660203826555	1.044831510764386	0.7611559308784671	0.22839337384259198	0.2386325938405306	7.529411764705882	2.8074875669491277	0.5024226996527872	0.3824220176486897	2020-05-05
775	1.7134633594877973	0.8792026671360502		0.2742688848245301	0.24113793505015704	2022-07-01	2.0775090653257964
787	1.8773750221125525	0.9132781265712091	0.7462370797123216	0.21213142523083453	0.19373499062169708	9.348484848484848	3.5337775429150633	0.45433810763888927	0.33904394264646714	2020-05-04
788	2.0451152414041123	0.9915248680937783	0.9947633561601167	0.14755534462893585	0.1463047936197376	2020-07-11	4.412160585899742	0.26345403439153875	0.2620744194452499	6.666666666666667
790	3.0231350024955876	1.1729525030532033	0.8087664884572326	0.09466889336150443	0.1110421154296534	35.02105263157895	13.009123764655385	0.2863712623374037	0.23160748023568692	16.333333333333332
791	2.933187288338033	1.0947407542870466	0.9429344847173594	0.10916448926304222	0.11950681531718305	22.19298245614035	7.754756140097447	0.2675610181203926	0.2522925107518045	13.0
794	2.349788228415813	1.056924359977639	0.9782030278861114	0.19122965484182505	0.20211528055244074	1955-08-01	2.3988047511811756	0.21450859788358642	0.20983295995732854	7.666666666666667
795	2.484006882437849	1.3481671761159282	1.198628319262298	0.1452439034869235	0.19581306321202008	15.147058823529411	5.528329324732355	0.3026799801587222	0.3628007958919949	2020-06-12
796	3.238834341479116	1.3302265318269872	0.7587962394727741	0.09590558922786484	0.12757615934140631	31.65979381443299	9.144288362324179	0.34080880960443494	0.2586044431070379	17.166666666666668
797	1.6198229499618353	0.9864957944384335	0.8223757534149638	0.3415184788896258	0.33690654314762675	1966-07-01	2.1595284000426975	0.5248078703703746	0.43158926779393947	6.0
798	1.34565625872758	0.8756544158143923	0.8102561801601982	0.07190828263506825	0.0629668052230269	31.238095238095237	13.1828286145597	0.15505196432296312	0.12563181233865942	18.107142857142858
799	2.7019887716000404	1.2653718106478578	1.1788966344687255	0.12182433088839523	0.1541530741572124	19.706422018348626	7.923784188662391	0.26753496911629826	0.31539607469389846	15.647058823529411
800	1.923684129289298	1.0673916825060166	0.922469160196701	0.15623101508696227	0.16675968605329552	14.597701149425287	5.422317282641867	0.4153898804095816	0.3831843541356348	6.333333333333333
801	1.6070700024080498	0.6787276252633346		0.25496652953527854	0.17305282711311348	5.403846153846154	1.8740027690239915
804	1.6166686703277662	0.8404150689290265	0.49793654782686775	0.24234234146365105	0.20366815560559598	8.075	3.203222660286374	0.43303009259259456	0.21562150941070543	3.3333333333333335
805	1.5465323377690938	0.6566232073803906		0.2687424780303878	0.1764625478836674	6.7105263157894735	2.570671051184155
810	1.270126071836857	0.7688973719070028		0.4910871212121206	0.37759559687737526	3.772727272727273	0.9728811092452635
816	1.834301690146726	0.8834646165579422	0.8641560261575488	0.21915471404321152	0.19361543540905132	8.31578947368421	2.7304054138922402	0.40034804942811164	0.3459631794737229	1975-07-01
819	1.3025812989575476	0.608458429830941	0.7629883491986111	0.3770416888575619	0.2294141939830783	4.631578947368421	1.1974172838031405	0.3825458333333339	0.2918780138678075	5.0
820	1.4004787355735608	0.7154420845468493	0.9177331018827356	0.296846581130267	0.21237653679444365	6.254901960784314	2.1553248314740965	0.4268056795634857	0.39169370020696664	2020-05-06
821	1.6580794893476418	0.7029099296857908	0.7042030994392967	0.26175746707533937	0.1839919227766575	8.180722891566266	2.3711463427796136	0.1999479166666686	0.14080394264309826	2020-06-07
822	1.6890548509039665	0.7129155435161952	1.0087936783865679	0.2133788973156767	0.15212113255469206	8.552631578947368	3.338751783275916	0.19475416666666662	0.1964667721727773	2020-05-05
826	1.07922317925171	0.661938828318021	0.5329158943807324	0.4778562586691915	0.3163116119679178	4.395348837209302	0.9981622100511442	0.4569499404761904	0.24351588621609147	2020-06-04
828	1.4267616818429227	0.6639866350007388	0.5400010535345019	0.30358675598052576	0.20157754853429974	5.896551724137931	1.4506780498849012	0.3777662202381012	0.20399415691832132	2020-04-08
831	1.8830573805642703	0.9436253743336587	1.1974770127653782	0.42741883227066746	0.40332325559866383	7.0588235294117645	0.863290998542776	0.5481921997755396	0.6564475578084945	8.666666666666666
833	2.135039567519813	1.1913523536244588	0.8668968928110776	0.1789428641432186	0.21318400236132526	15.325	4.810346670446504	0.36997483299218686	0.32073003313922416	13.466666666666667
835	1.4848358158207775	0.7407314685418616	0.8192732029557226	0.18004834546032294	0.13336747534135743	14.651685393258427	4.8191106374648545	0.3612196564561965	0.29593758491543387	1984-09-01

## Sheet: placecells_familiar
Figure 7
	action	tag	familiar	i	ii	iii	chabc	pre	day1	day2	day3	post	amk	animal	session	channel	unit	unit_id	average_rate	speed_score	out_field_mean_rate	in_field_mean_rate	max_field_mean_rate	max_rate	sparsity	selectivity	interspike_interval_cv	burst_event_ratio	bursty_spike_ratio	border_score	information_rate	number_of_fields	fields_area	fields_area_mean	fields_area_max	fields_area_min	border_score_threshold	information_rate_threshold	speed_score_threshold	specificity
0	1205-160113-01	control familiar day 1	TRUE	TRUE	FALSE	FALSE	FALSE	FALSE	TRUE	FALSE	FALSE	FALSE	FALSE	1205	1	0	0	1	1.976710593568746	0.13916695209608854	1.4277096608058066	6.942459841612512	7.936131226127008	22.179079474634708	0.3286356978823095	11.379914081997981	2.599370653749454	0.10892970234325522	0.209106239460371	-0.01580063286139655	1.948877397718356	4.0		1179.6664	1659.0	4.0	0.3477630985196612	0.7236084830811349	0.06078185345289437	0.6868734780247487
1	1205-160113-01	control familiar day 1	TRUE	TRUE	FALSE	FALSE	FALSE	FALSE	TRUE	FALSE	FALSE	FALSE	FALSE	1205	1	3	0	2	2.1367141492033155	-0.021549599099091817	1.5299661975716632	2.9682243126316674	3.797477579957925	7.1618494885683965	0.8199264082944746	3.3814282719237143	1.6287970874321545	0.04039301310043668	0.08580343213728549	0.29369964837205426	0.30262360710434943	8.0		913.5152	1439.0	25.0	0.3646070541246732	0.12372226227179102	0.04155745776989592	0.28781488225043794
2	1205-160113-01	control familiar day 1	TRUE	TRUE	FALSE	FALSE	FALSE	FALSE	TRUE	FALSE	FALSE	FALSE	FALSE	1205	1	3	1	3	0.30778461743594304	0.1426990832325455	0.0868543652017565	3.148198207968804	3.148198207968804	8.015110184956491	0.10127039952635218	27.030153741002263	3.1336967503787183	0.16017316017316016	0.2996389891696751	0.08866191642035746	0.8550140421853584	2.0		1399.2952	1853.0	1.0	0.3767404831137321	0.4361622529485204	0.05499258974268157	1.5592704168919609
3	1205-160113-01	control familiar day 1	TRUE	TRUE	FALSE	FALSE	FALSE	FALSE	TRUE	FALSE	FALSE	FALSE	FALSE	1205	1	3	3	4	0.2877841729816218	0.08606216875408726	0.1208304106868556	5.367133485249019	5.367133485249019	10.027216258764495	0.06455520374039016	35.505647576293704	3.0690282406944944	0.13452914798206278	0.2548262548262548	0.08690474306349467	0.9213436789473672	2.0		1521.8008	1938.0	1.0	0.2987668651556394	0.4681175762141098	0.06915014829356636	1.6475661451028643
4	1205-160113-05	control familiar day 1 (ii)	TRUE	FALSE	TRUE	FALSE	FALSE	FALSE	TRUE	FALSE	FALSE	FALSE	FALSE	1205	5	3	4	5	0.5822351607813507	-0.09555257458435376	0.4718445381490729	1.4174027156718658	2.2714868074529644	4.225065100460169	0.6833766351248183	7.221224708258682	1.4927584444925812	0.005758157389635317	0.011450381679389313	0.3933825343658691	0.16407859086531912	5.0		903.2416	1459.0	6.0	0.3796077841056812	0.08641349152898603	0.05520427643452461	0.4776943282879859
5	1205-160113-05	control familiar day 1 (ii)	TRUE	FALSE	TRUE	FALSE	FALSE	FALSE	TRUE	FALSE	FALSE	FALSE	FALSE	1205	5	3	5	6	0.30889575323896085	0.009012978669908469	0.23492190298029325	1.2595490010775472	1.290164189725003	2.6688467866023764	0.37189173470803344	8.55913123845389	1.7941830723676209	0.007246376811594203	0.014388489208633094	0.2994475182399917	0.2532140886481065	3.0		968.076	1507.0	2.0	0.3630932822529764	0.1497715862245845	0.053411791792661534	0.729291557632457
6	1292-200513-01	control familiar day 1	TRUE	TRUE	FALSE	FALSE	FALSE	FALSE	TRUE	FALSE	FALSE	FALSE	FALSE	1292	1	4	0	7	0.2975049584159736	0.01663896940848291	0.16142778128982707	3.1832394499009564	3.1832394499009564	6.358955066994624	0.11007805154147146	21.536428022881108	2.47004211871184	0.08668730650154799	0.17366946778711484	0.4478572328317244	0.6720689455815365	2.0		1078.4424	1593.0	1.0	0.396343992498753	0.36111453433041657	0.05231361493143995	1.2948910306471169
7	1292-200513-01	control familiar day 1	TRUE	TRUE	FALSE	FALSE	FALSE	FALSE	TRUE	FALSE	FALSE	FALSE	FALSE	1292	1	4	1	8	0.7075117918631977	0.06370071583735261	0.3205566862187544	2.020347601754468	2.020347601754468	4.745006948421781	0.3699732040676231	6.81428053422063	2.1509397542944493	0.0948051948051948	0.1790341578327444	0.06980203965718737	0.7316416794810834	2.0		1105.1480000000001	1576.0	17.0	0.34980863860747674	0.2871471736026705	0.03894702724491754	0.7995212565522134
8	1292-200513-01	control familiar day 1	TRUE	TRUE	FALSE	FALSE	FALSE	FALSE	TRUE	FALSE	FALSE	FALSE	FALSE	1292	1	4	2	9	0.0550009166819447	-0.05486939294882121	0.04083304365707623			3.042776063969808	0.05659913616131924	55.64742304590564	2.4920393450307032	0.08333333333333333	0.16666666666666666	0.7320336910512765	0.2091433888907167	1.0		1057.9152	1611.0	1.0	0.5208978954142965	0.12965123149684207	0.03953075085684119
9	1292-200513-01	control familiar day 1	TRUE	TRUE	FALSE	FALSE	FALSE	FALSE	TRUE	FALSE	FALSE	FALSE	FALSE	1292	1	4	3	10	0.07083451390856514	-0.025691977979853318	0.06551249169047821			0.9377861308888044	0.21853597415796516	13.087290932619455	1.4023583543503264	0.03658536585365853	0.07058823529411765	0.36786353860097176	0.1147629020215764	1.0		1108.896	1631.0	1.0	0.3342977975472138	0.058258020025918664	0.014857534825149257
11	1377-270214-01	control familiar day 1	TRUE	TRUE	FALSE	FALSE	FALSE	FALSE	TRUE	FALSE	FALSE	FALSE	FALSE	1377	1	4	0	12	0.08426356977190429	0.0029207452711504395	0.07089420304534454			1.0317044650431542	0.19894488323124854	12.508700919027461	1.7714475253155368	0.030612244897959183	0.0594059405940594	0.2663713468923125	0.17028194478614833	1.0		1137.812	1659.0	1.0	0.3354886605778028	0.12756734389020036	0.043109086939788
12	1377-270214-01	control familiar day 1	TRUE	TRUE	FALSE	FALSE	FALSE	FALSE	TRUE	FALSE	FALSE	FALSE	FALSE	1377	1	4	1	13	0.3662545260382771	-0.11396324782181876	0.15969279386569762	4.227677876889649	4.227677876889649	8.722055284252104	0.13876579109627102	22.62376033042233	2.837352505237772	0.3238993710691824	0.5113636363636364	0.3627150073718179	0.7677286106825932	2.0		969.1360000000001	1525.0	14.0	0.3478937336568578	0.5373700477460492	0.03950286110768518	1.4228165702712172
13	1377-270214-01	control familiar day 1	TRUE	TRUE	FALSE	FALSE	FALSE	FALSE	TRUE	FALSE	FALSE	FALSE	FALSE	1377	1	4	2	14	1.5834876774957856	0.17347728399399612	0.8238480837940898	11.587297079686332	14.897968824624026	24.98314154267313	0.15699227438233945	16.01393853848415	4.175484022413565	0.20899470899470896	0.3698630136986301	-0.22403949403190224	3.1181689485868143	4.0		1624.3912	2005.0	1.0	0.2890753122279339	1.10498716683529	0.11275309888152925	1.148135005815271
14	1377-270214-01	control familiar day 1	TRUE	TRUE	FALSE	FALSE	FALSE	FALSE	TRUE	FALSE	FALSE	FALSE	FALSE	1377	1	4	3	15	0.6615941666249514	0.1736386940784632	0.4160977716375182	2.9866042474567247	2.9866042474567247	5.9360747660485575	0.29353389612138825	9.092400064734392	2.698602774351015	0.0660377358490566	0.1261034047919294	-0.13780003769253832	0.8282558086368983	2.0		1157.6432	1648.0	4.0	0.32747993899018685	0.3470017884535558	0.10170153206289964	0.8559822884153485
15	1377-270214-01	control familiar day 1	TRUE	TRUE	FALSE	FALSE	FALSE	FALSE	TRUE	FALSE	FALSE	FALSE	FALSE	1377	1	4	4	16	0.7800637399676288	-0.024340696220576826	0.5126296680570707	7.124381773107113	8.098572430084042	18.932239567167358	0.15228335434372575	24.09280674571211	3.316175203765844	0.19047619047619047	0.34545454545454546	0.32062444690810143	1.5534199637212331	3.0		1061.552	1605.0	2.0	0.3719520361069718	0.9617230300133224	0.09275902495991983	1.1429434468411774
16	1377-270214-01	control familiar day 1	TRUE	TRUE	FALSE	FALSE	FALSE	FALSE	TRUE	FALSE	FALSE	FALSE	FALSE	1377	1	4	5	17	0.8801788723698913	-0.015251565675965818	0.3497098202403391	2.7111858067373413	4.888170310877023	7.189146946282937	0.2549086587751305	8.290829246897644	2.627033217292083	0.11170212765957446	0.20853080568720375	0.4697764792828393	1.1627560197709228	6.0		1063.8168	1608.0	1.0	0.4392217437562061	0.6836302761339202	0.00992934880267086	0.8894514543187229
17	1377-270214-01	control familiar day 1	TRUE	TRUE	FALSE	FALSE	FALSE	FALSE	TRUE	FALSE	FALSE	FALSE	FALSE	1377	1	4	6	18	1.12128948290534	0.08428691805069681	0.5227989206127466	4.93162733501186	4.93162733501186	8.944370576177976	0.2774697787262847	8.14307282858698	3.255282328653616	0.18948322756119676	0.3353159851301115	0.2564413454005509	1.592662344914176	2.0		1101.84	1616.0	1.0	0.3261945578781794	0.983879773955737	0.03199955869790246	0.9746555688713737
18	1377-270214-01	control familiar day 1	TRUE	TRUE	FALSE	FALSE	FALSE	FALSE	TRUE	FALSE	FALSE	FALSE	FALSE	1377	1	4	7	19	0.2711451502561276	0.04747115406781083	0.1248630322428881	1.4078326354079127	1.4078326354079127	5.036179279617379	0.13485978146722113	19.056598706164216	2.3841757608857472	0.3333333333333333	0.5323076923076923	0.3378037076775417	0.5391594126080094	2.0		1184.5672	1675.0	1.0	0.3299345929278994	0.25057895812788	0.062490180715186	1.0521171511293417
19	1377-270214-01	control familiar day 1	TRUE	TRUE	FALSE	FALSE	FALSE	FALSE	TRUE	FALSE	FALSE	FALSE	FALSE	1377	1	4	9	20	0.5940164522534243	0.0005549562044829568	0.17056233746419738	4.15055538804846	4.15055538804846	8.188983570704135	0.14866704094001765	14.102516279090445	3.9419034457290265	0.1788756388415673	0.3230337078651685	0.05242148094488898	1.3593417754878632	2.0		1452.068	1884.0	1.0	0.2542052930542341	0.8913006232870309	0.021246178128533803	1.3862230746214277
20	1377-270214-01	control familiar day 1	TRUE	TRUE	FALSE	FALSE	FALSE	FALSE	TRUE	FALSE	FALSE	FALSE	FALSE	1377	1	5	0	21	0.19272162987435532	-0.012899760965296249	0.062473737137958577	2.9200796333055963	2.9200796333055963	5.028979382109394	0.07652914207421901	26.509413446939373	2.7855487399757672	0.15897435897435894	0.29004329004329005	0.6266631873975973	0.5840983542725718	2.0		1430.9408	1884.0	1.0	0.4525731460484824	0.3801037462968141	0.04592661320557222	1.669697209293061
21	1377-270214-01	control familiar day 1	TRUE	TRUE	FALSE	FALSE	FALSE	FALSE	TRUE	FALSE	FALSE	FALSE	FALSE	1377	1	5	1	22	0.7066459762059696	0.083619972898009	0.2835494184966981	6.070937967761592	6.070937967761592	12.098199247683189	0.12921494783073165	17.315288640451254	3.972422370325393	0.2382397572078908	0.40731995277449823	-0.02860914489893378	1.5865567128580367	2.0		1485.8952	1913.0	1.0	0.3437309073884108	0.87361971069491	0.07982238572523148	1.3306270343463664
22	1377-270214-01	control familiar day 1	TRUE	TRUE	FALSE	FALSE	FALSE	FALSE	TRUE	FALSE	FALSE	FALSE	FALSE	1377	1	5	2	23	0.2394420249954112	-0.007880877013215323	0.10640985550951447	1.2792715797682452	1.2792715797682452	4.713760490460325	0.15036266788810984	20.119256399136386	1.9451860339691562	0.08396946564885496	0.16666666666666666	0.13053741154629428	0.4222641026014435	2.0		1091.5136	1620.0	9.0	0.3687094810279333	0.2309351734606319	0.049645228976215455	1.079980898252287
23	1377-270214-01	control familiar day 1	TRUE	TRUE	FALSE	FALSE	FALSE	FALSE	TRUE	FALSE	FALSE	FALSE	FALSE	1377	1	5	3	24	1.197210124977056	0.0303344978180276	0.5219301806135724	6.144219013320426	9.34175146562601	16.66788586055452	0.2062252875758065	14.274277867437265	3.2476087628307333	0.1875540190146932	0.3454038997214485	0.5021887381679605	1.8753059965338938	5.0		1439.1616	1887.0	5.0	0.44071991812395467	0.7145032413643191	0.05266853008565018	1.0708542772516174
24	1377-270214-01	control familiar day 1	TRUE	TRUE	FALSE	FALSE	FALSE	FALSE	TRUE	FALSE	FALSE	FALSE	FALSE	1377	1	5	4	25	0.3495686706378999	0.15670772584531553	0.17179341083835895	2.404231992402976	2.404231992402976	5.509055340097669	0.16294315595663528	16.255024222250434	2.7300701591873153	0.05276381909547738	0.10023866348448687	-0.3062174399184888	0.6761710762427233	2.0		1337.6608	1803.0	2.0	0.31379545434161826	0.3937147733559904	0.07328229610876381	1.1459698694971443
25	1377-270214-01	control familiar day 1	TRUE	TRUE	FALSE	FALSE	FALSE	FALSE	TRUE	FALSE	FALSE	FALSE	FALSE	1377	1	6	0	26	0.3120254959870515	-0.0021237154183621873	0.17475871040794788	1.992921769760967	1.992921769760967	4.460719680847455	0.2517238229023073	14.015787553918788	2.451158526400784	0.5045454545454545	0.7093333333333334	0.14290845384926	0.3937775138709793	2.0		992.2360000000001	1540.0	14.0	0.2789965476976353	0.15993596752956518	0.04389823584711145	1.0570514199480718
26	1377-270214-01	control familiar day 1	TRUE	TRUE	FALSE	FALSE	FALSE	FALSE	TRUE	FALSE	FALSE	FALSE	FALSE	1377	1	6	1	27	0.5698219619228775	0.15425106018964538	0.3929205699461703	1.743344226776859	7.378863827188071	14.3027070497878	0.3225325764146037	25.553643601557148	1.804285741050671	0.1445578231292517	0.2635431918008785	0.04675166890373522	0.4504126693180729	3.0		1042.9408	1534.0	1.0	0.3184142569285422	0.18762035523947976	0.08865994804557327	0.6470783825485152
27	1377-270214-01	control familiar day 1	TRUE	TRUE	FALSE	FALSE	FALSE	FALSE	TRUE	FALSE	FALSE	FALSE	FALSE	1377	1	6	2	28	0.041714638500942716	0.09288238341479273	0.05572544796531047			1.5304466369052834	0.07124761090437641	38.49812175353529	2.1382349124351228	0.20512820512820512	0.38	-0.3083396515274066	0.12182623614400988	1.0		1331.58	1810.0	1.0	0.3104932681787788	0.06923889933706592	0.054083460548878304
28	1377-270214-01	control familiar day 1	TRUE	TRUE	FALSE	FALSE	FALSE	FALSE	TRUE	FALSE	FALSE	FALSE	FALSE	1377	1	6	3	29	0.2502878310056563	0.10353732426455532	0.2722297908153898			2.1003845342104035	0.3469487898255648	8.450651660749063	1.6034981954644396	0.03806228373702422	0.07333333333333332	-0.13367466841344774	0.2694175845480306	1.0		1106.9104	1582.0	2.0	0.3176183010419988	0.11554361767774968	0.051413327028200236
29	1377-270214-01	control familiar day 1	TRUE	TRUE	FALSE	FALSE	FALSE	FALSE	TRUE	FALSE	FALSE	FALSE	FALSE	1377	1	6	4	30	0.1676928467737897	0.08390235219145409	0.1747484372559865			1.2622186444084411	0.3758982716760909	7.560206238177066	1.2872775343776877	0.06349206349206349	0.11940298507462685	0.08026285679349751	0.14753983099124754	1.0		939.4616	1438.0	14.0	0.30132988262624066	0.059010182518631125	0.041471517301127
30	1377-270214-01	control familiar day 1	TRUE	TRUE	FALSE	FALSE	FALSE	FALSE	TRUE	FALSE	FALSE	FALSE	FALSE	1377	1	7	0	31	0.9143848759406644	0.003682026012257244	0.20671566481621514	11.829754310234952	11.829754310234952	25.50072929284943	0.06851016140812348	27.95360773580833	5.515281075418562	0.23943661971830985	0.4087591240875912	0.4913635363073569	2.928036829207015	2.0		1483.4824	1914.0	1.0	0.3967023290937905	1.5909540270149565	0.05542628013524222	1.7576023364410291
31	1377-270214-01	control familiar day 1	TRUE	TRUE	FALSE	FALSE	FALSE	FALSE	TRUE	FALSE	FALSE	FALSE	FALSE	1377	1	7	1	32	0.20773889973469475	-0.0024095261845046567	0.0905186394347052	2.9024695146293467	5.454670359043647	12.744151808669093	0.0657439514697023	63.4181933850165	2.4212483079412124	0.2393617021276596	0.42570281124498	0.613975529782152	0.5534865182318238	3.0		1269.0456	1768.0	1.0	0.4538996715205205	0.2432093687416099	0.05042756731173225	1.5060296493807481
32	1377-270214-01	control familiar day 1	TRUE	TRUE	FALSE	FALSE	FALSE	FALSE	TRUE	FALSE	FALSE	FALSE	FALSE	1377	1	7	2	33	0.17186431062388402	0.050260820664258375	0.109924222305115	1.1984314801421996	1.1984314801421996	3.7743193832362136	0.1389406846118468	22.731042970291856	2.2711151572175394	0.09782608695652174	0.1941747572815534	0.2605869506526449	0.33976803819486895	2.0		1265.2312	1724.0	3.0	0.313648695978065	0.18183850152354536	0.06978560107506182	1.037519806715762
33	1377-270214-01	control familiar day 1	TRUE	TRUE	FALSE	FALSE	FALSE	FALSE	TRUE	FALSE	FALSE	FALSE	FALSE	1377	1	7	3	34	0.1151324022626019	-0.04311861533212486	0.10805980034731903			2.186419973297074	0.2516761777747997	18.15325388537887	1.6965233929250954	0.21296296296296294	0.3840579710144928	0.13317763065461144	0.15466973707375542	1.0		1105.0072	1636.0	17.0	0.2622438597519054	0.07782860491529597	0.030488327604801864
34	1377-270214-01	control familiar day 1	TRUE	TRUE	FALSE	FALSE	FALSE	FALSE	TRUE	FALSE	FALSE	FALSE	FALSE	1377	1	7	4	35	0.7859037893577607	0.06012190865399054	0.4138782055139437	3.8333803082822566	4.425617120984501	10.382687422161403	0.2544199047533353	13.316144207461395	2.607398132512372	0.2	0.4012738853503185	-0.17769333766080286	1.0527673781436857	4.0		1260.116	1738.0	2.0	0.3297987893909368	0.5175788491324097	0.06070493195920141	0.9667093501786954
35	1377-270214-01	control familiar day 1	TRUE	TRUE	FALSE	FALSE	FALSE	FALSE	TRUE	FALSE	FALSE	FALSE	FALSE	1377	1	7	7	36	1.0094942517228136	0.06120951576389565	0.546562124325772	1.9412196467643767	3.173147410400577	5.4891096147231915	0.4917067281347658	5.483132548249478	2.0790274172535903	0.11182994454713494	0.20578512396694212	0.19484505795389512	0.6781782228564142	3.0		1020.4304	1419.0	6.0	0.34824250346041424	0.2862176863355761	0.028836017597531443	0.550435145437694
36	1377-270214-01	control familiar day 1	TRUE	TRUE	FALSE	FALSE	FALSE	FALSE	TRUE	FALSE	FALSE	FALSE	FALSE	1377	1	7	8	37	0.15601274799352574	0.01808363272384698	0.10810172449838763	3.4073755331822384	3.4073755331822384	6.805693942510327	0.12287979151626148	44.92585328298347	1.5233215718305575	0.11042944785276074	0.22459893048128346	0.4408721181413402	0.26224727094678163	2.0		963.84	1485.0	1.0	0.4082301066185233	0.14376629981311964	0.05747510220628153	1.4985873784927632
37	1377-270214-01	control familiar day 1	TRUE	TRUE	FALSE	FALSE	FALSE	FALSE	TRUE	FALSE	FALSE	FALSE	FALSE	1377	1	7	9	38	0.17436718893394054	0.013531363862455709	0.11335621192796813	6.11860209530695	6.11860209530695	14.44819822057507	0.051062173981388286	86.18879535585779	2.2397381275147517	0.1270718232044199	0.2440191387559809	0.4240829134180403	0.4857785355483368	2.0		1215.5416	1714.0	2.0	0.4448155925930885	0.22734573559279825	0.045100250336619116	1.732206886611919
38	1531-130215-01	control familiar	TRUE	TRUE	FALSE	FALSE	FALSE	TRUE	FALSE	FALSE	FALSE	FALSE	FALSE	1531	1	0	0	39	1.5252387448840379	0.1159479421624351	0.7563014511396763	5.281214060057155	5.798580665590996	19.807606312762736	0.23259097616684105	13.010092297208665	2.050668652659272	0.20823798627002288	0.3815907059874888	0.2726470642742408	1.9742126885689808	3.0		988.2744	1480.0	34.0	0.3380665440879198	0.4397723105088158	0.06875400070087935	0.8440388371329604
39	1531-130215-01	control familiar	TRUE	TRUE	FALSE	FALSE	FALSE	TRUE	FALSE	FALSE	FALSE	FALSE	FALSE	1531	1	0	1	40	1.2223738062755798	-0.04361155347214486	0.14583939657164993	7.242738375200687	7.242738375200687	16.932049709904135	0.12358761810422733	13.373627895641224	3.7615279971510103	0.4952561669829222	0.7034559643255296	0.3258781319589264	3.173383321852974	2.0		1190.1896	1698.0	8.0	0.3681926199977323	1.1286128275492016	0.05710197764033821	1.6960279390385735
40	1531-130215-01	control familiar	TRUE	TRUE	FALSE	FALSE	FALSE	TRUE	FALSE	FALSE	FALSE	FALSE	FALSE	1531	1	1	0	41	2.1350613915416097	0.17729245090018836	1.215178929352337	6.9884181723886885	8.904686033632277	19.61719198478519	0.3255112479352322	9.320287079585407	3.058762190502792	0.5482406356413166	0.7456869009584665	-0.23067207293382966	2.540587726381136	4.0		1300.6056	1756.0	3.0	0.3416026532064137	0.5072093042008883	0.07027145255822392	0.759738653913688
41	1531-130215-01	control familiar	TRUE	TRUE	FALSE	FALSE	FALSE	TRUE	FALSE	FALSE	FALSE	FALSE	FALSE	1531	1	1	1	42	0.4761255115961801	-0.029436509552644038	0.1696600130966075	5.411075190941463	5.411075190941463	9.697711199906447	0.12169400599892727	20.071115758933963	2.1740512612695784	0.13071895424836602	0.23782234957020054	0.3774894457668045	1.0967398842206308	2.0		1172.2839999999999	1684.0	27.0	0.3932288689474286	0.4206305313132965	0.0585460384606455	1.503704072631279
42	1531-130215-01	control familiar	TRUE	TRUE	FALSE	FALSE	FALSE	TRUE	FALSE	FALSE	FALSE	FALSE	FALSE	1531	1	1	2	43	0.538881309686221	-0.13165138697568	0.14431651411323593	2.520842588329657	2.520842588329657	9.593347598280262	0.16074682643890406	17.080483982758498	2.765023252794914	0.371900826446281	0.6151898734177215	0.33690328243482714	1.1253286554574176	2.0		1127.5648	1635.0	1.0	0.4129328142633189	0.5353321290113721	0.047907092203227766	1.2422296972302351
43	1531-130215-01	control familiar	TRUE	TRUE	FALSE	FALSE	FALSE	TRUE	FALSE	FALSE	FALSE	FALSE	FALSE	1531	1	1	3	44	0.859481582537517	0.0701933370438122	0.5525227311648004	3.18452427251657	5.062695384116831	9.098935051954312	0.3413804378829557	10.60556794110308	1.90665806161869	0.0846286701208981	0.15873015873015872	0.4534332249675495	0.8243057926780084	5.0		1041.1912	1565.0	1.0	0.4150245936853834	0.16532726820142854	0.06900298698503166	0.7606944135386494
44	1531-170215-01	control familiar day 1	TRUE	TRUE	FALSE	FALSE	FALSE	FALSE	TRUE	FALSE	FALSE	FALSE	FALSE	1531	1	4	0	45	0.1516691944865748	0.01985924529813184	0.15498322755866106			3.056690152307909	0.22097744559758348	20.612495505151948	1.4937920943726022	0.08982035928143713	0.16483516483516486	-0.031944746788455235	0.2126092231561577	1.0		1194.7072	1697.0	5.0	0.33212254790563456	0.08797922589126303	0.03087803736194085
45	1531-170215-01	control familiar day 1	TRUE	TRUE	FALSE	FALSE	FALSE	FALSE	TRUE	FALSE	FALSE	FALSE	FALSE	1531	1	4	1	46	0.31250520842014035	-0.06071525346425605	0.15119176347941554	1.4738525856914801	1.98470981582083	3.5041717177747604	0.2529620252245196	10.959465202947301	1.902435894402205	0.04213483146067416	0.09066666666666667	0.10415293482575824	0.4477041784154504	4.0		1063.7352	1582.0	1.0	0.3526829254559987	0.18338633098265328	0.03834859718438765	0.9889259150725473
46	1531-170215-01	control familiar day 1	TRUE	TRUE	FALSE	FALSE	FALSE	FALSE	TRUE	FALSE	FALSE	FALSE	FALSE	1531	1	4	2	47	0.7558459307655128	0.05297194747399395	0.5003977417777374	1.8458318615805536	1.7304899473315585	4.8471418031776	0.4915726348430479	6.413887757390728	1.5965831453006345	0.055035128805620614	0.11025358324145534	0.17292058571240804	0.4347561137792967	4.0		963.1232	1488.0	4.0	0.3487617845422568	0.12498561007571685	0.0501857604315067	0.5668767971139533
47	1531-170215-01	control familiar day 1	TRUE	TRUE	FALSE	FALSE	FALSE	FALSE	TRUE	FALSE	FALSE	FALSE	FALSE	1531	1	4	3	48	0.2641710695178253	0.09992835725428986	0.2722453238002574			1.4390688528893496	0.5321609442403211	5.491572326625364	1.1726869638441773	0.025889967637540454	0.050473186119873815	0.10003610050965804	0.14549848866469126	1.0		1032.6416	1429.0	2.0	0.3080029866589367	0.033503910387877284	0.05267145101669163
49	1794-290418-01	chABC familiar	TRUE	TRUE	FALSE	FALSE	TRUE	TRUE	FALSE	FALSE	FALSE	FALSE	FALSE	1794	1	3	0	50	0.2766703556047414	0.048333086297182214	0.16495723297438342	1.0600200394338812	1.0600200394338812	3.6489914465666966	0.25776919347562816	13.184527944704199	9.421274456686168	0.18154761904761904	0.3373493975903614	0.29199421601101233	0.3414915120747489	2.0		986.7192	1478.0	9.0	0.4913363078248673	0.3041756608213532	0.05284155860642501	0.8079427125211511
50	1794-290418-01	chABC familiar	TRUE	TRUE	FALSE	FALSE	TRUE	TRUE	FALSE	FALSE	FALSE	FALSE	FALSE	1794	1	3	1	51	0.16666888891851891	-0.0040209010225061926	0.06894222905362105	1.0104201423879922	1.0104201423879922	2.6617165872227666	0.16071222901819954	16.78870195945331	5.942972547830312	0.3273809523809524	0.5479999999999999	-0.3841236829019284	0.31106532767465955	2.0		1409.7352	1838.0	1.0	-0.05319948174111669	0.24742814118940906	0.0037981349066343773	1.166016674155999
51	1794-290418-01	chABC familiar	TRUE	TRUE	FALSE	FALSE	TRUE	TRUE	FALSE	FALSE	FALSE	FALSE	FALSE	1794	1	4	0	52	0.15266870224936333	-0.003983785039207485	0.17242041767371855	4.092795764861592	4.092795764861592	8.192050277440256	0.09443422901126823	54.21987333460063	2.2957305476847747	0.3035714285714285	0.4890829694323144	0.48329048800016905	0.30423231456331445	2.0		1105.232	1637.0	12.0	0.3414768165802696	0.15865727108458744	0.04528396272057784	1.3754313806005407
52	1794-290418-01	chABC familiar	TRUE	TRUE	FALSE	FALSE	TRUE	TRUE	FALSE	FALSE	FALSE	FALSE	FALSE	1794	1	4	1	53	0.10800144001920026	-0.05219523507088307	0.08566080214760267			2.211957858283585	0.2667803896879685	19.7142351727816	1.7147235864860617	0.14705882352941174	0.2839506172839506	-0.21778604382577008	0.12477969994441232	1.0		1048.3072	1582.0	1.0	0.2159053541941416	0.0615227147064589	0.04027270811711616
53	1794-290418-01	chABC familiar	TRUE	TRUE	FALSE	FALSE	TRUE	TRUE	FALSE	FALSE	FALSE	FALSE	FALSE	1794	1	4	3	54	0.4866731556420752	0.053732829876641526	0.361401281169636	2.110102147496686	2.110102147496686	5.664961675974379	0.3489429106675509	11.702539540117964	2.0189461390566863	0.21739130434782608	0.3835616438356164	0.2199433233596839	0.3825847127170571	2.0		1078.9152	1604.0	3.0	0.33601314602403154	0.2027386486076217	0.058193410593243136	0.7663137916738687
54	1794-290418-01	chABC familiar	TRUE	TRUE	FALSE	FALSE	TRUE	TRUE	FALSE	FALSE	FALSE	FALSE	FALSE	1794	1	4	4	55	2.5707009426792355	0.09882325329078294	1.5298148344285654	3.73642293193484	4.608964480050399	9.056061505453915	0.6488930563987332	3.5607454243015937	3.3913183174608634	0.06117908787541713	0.12448132780082988	0.4346526741478947	1.0818280390202677	7.0		933.5792	1416.0	4.0	0.42417456745965293	0.9707318837529944	0.05212229626508947	0.3878171609486628
55	1794-290418-01	chABC familiar	TRUE	TRUE	FALSE	FALSE	TRUE	TRUE	FALSE	FALSE	FALSE	FALSE	FALSE	1794	1	4	5	56	2.14936199149322	0.008037658532627926	0.8902645749651467	3.3395362761405782	3.742858362446505	10.552276361493938	0.6122144878900874	4.9632758674888136	2.6298660131957656	0.27624309392265195	0.4717741935483871	0.3861651274751222	1.0288535841783395	5.0		842.2776	1373.0	5.0	0.3669581208200736	0.759627091282861	0.02990209342959609	0.574167072949868
56	1794-290418-01	chABC familiar	TRUE	TRUE	FALSE	FALSE	TRUE	TRUE	FALSE	FALSE	FALSE	FALSE	FALSE	1794	1	6	0	57	1.0433472446299283	-0.06175010419863621	0.8352954996887998	2.1532572947323936	7.731116877591312	14.129480701319554	0.5912089686595678	13.473602870712767	1.8306819253538102	0.2691968225948809	0.4712643678160919	0.41557300353018395	0.3060933818412108	8.0		908.9408	1442.0	6.0	0.37110129623554267	0.14349728617478916	0.02708808669138055	0.411255785609718
57	1794-290418-02	chABC familiar	TRUE	TRUE	FALSE	FALSE	TRUE	TRUE	FALSE	FALSE	FALSE	FALSE	FALSE	1794	2	0	0	58	0.8819241982507289	-0.09572546729515588	0.5756098356291571	1.311672221992538	1.4540533388915753	4.4595076434017695	0.7424854407099423	4.879840461782781	2.2029641350572016	0.64375	0.8117258464079273	0.31706138982596843	0.235506287378466	6.0		856.5416	1341.0	2.0	0.3394698909883373	0.11295580876919675	0.0263423989163792	0.35769711509037316
58	1794-290418-02	chABC familiar	TRUE	TRUE	FALSE	FALSE	TRUE	TRUE	FALSE	FALSE	FALSE	FALSE	FALSE	1794	2	0	1	59	0.7893586005830904	0.004328375910484979	0.4723217835098261	1.4227313256465897	2.1974703842904466	3.0932764989940957	0.5750832265511212	3.8905703537266154	1.7498953768620824	0.2373678025851939	0.4007386888273315	0.30153831138581	0.3575770994720891	3.0		892.5184	1358.0	4.0	0.316545800532776	0.22277749366956445	0.042253605098031236	0.4788849181690641
59	1794-290418-02	chABC familiar	TRUE	TRUE	FALSE	FALSE	TRUE	TRUE	FALSE	FALSE	FALSE	FALSE	FALSE	1794	2	0	2	60	1.1034985422740524	0.09235056089912803	0.4527331048889394	3.5142160813537484	3.6820970506010977	7.973160420104867	0.3198387977689289	7.308160797053157	2.9072037528390635	0.3056807935076646	0.4914134742404227	-0.4478036386714189	1.3327159045362795	3.0		1307.8864	1729.0	3.0	0.3253028069485398	0.8043068627256741	0.057248601615062136	0.8899862095142312
60	1794-290418-02	chABC familiar	TRUE	TRUE	FALSE	FALSE	TRUE	TRUE	FALSE	FALSE	FALSE	FALSE	FALSE	1794	2	0	3	61	0.3462099125364432	-0.011730004693790696	0.3158590607986475			1.230648021102778	0.7106159617448995	3.5512580677506005	1.250840529887319	0.02813852813852814	0.05473684210526316	0.26931256154909955	0.10396779654040356	1.0		1005.5152	1419.0	3.0	0.3479248480285764	0.047793005940940415	0.04585947460210297
61	1794-290418-02	chABC familiar	TRUE	TRUE	FALSE	FALSE	TRUE	TRUE	FALSE	FALSE	FALSE	FALSE	FALSE	1794	2	1	0	62	0.3454810495626822	-0.013132949295962109	0.19687742628136215	1.4693514960217415	1.4693514960217415	3.8106590713189417	0.3431584387119185	11.090000601276255	2.3514813270219674	0.2905982905982906	0.4746835443037974	0.09650113372247268	0.3466064088415197	2.0		987.9816	1527.0	12.0	0.4452966292118975	0.28030954617465625	0.029716872983028823	0.872929776149202
62	1794-290418-02	chABC familiar	TRUE	TRUE	FALSE	FALSE	TRUE	TRUE	FALSE	FALSE	FALSE	FALSE	FALSE	1794	2	1	1	63	0.5131195335276968	0.049784087084532885	0.2934041043693505	2.604747343572914	2.604747343572914	8.52902313414953	0.2658372467045272	16.503507910049525	2.1199476804908772	0.15577889447236182	0.2840909090909091	0.4086964133936713	0.6509228039582085	2.0		999.472	1531.0	2.0	0.3972686422262059	0.4586972534933229	0.07205395499130593	0.9482994189860767
63	1794-290418-02	chABC familiar	TRUE	TRUE	FALSE	FALSE	TRUE	TRUE	FALSE	FALSE	FALSE	FALSE	FALSE	1794	2	2	0	64	1.427113702623907	-0.008960128685306091	0.8258811728253542	2.7627336228324757	2.880610450831303	6.613755911041646	0.5248333643098021	4.658229483829917	2.3584016757531336	0.18657635467980296	0.32533197139938713	0.23713490129877055	0.8853923719343689	3.0		1012.0039999999999	1417.0	9.0	0.34356317841016154	0.5320219280857522	0.07310136710832657	0.5244214472976576
64	1794-290418-02	chABC familiar	TRUE	TRUE	FALSE	FALSE	TRUE	TRUE	FALSE	FALSE	FALSE	FALSE	FALSE	1794	2	3	0	66	0.5481049562682215	0.07507583148345487	0.3221776111091185	1.4565336595083027	1.6358267365987078	3.582096990551787	0.4757831326268723	6.583168439297798	2.223429203681835	0.212624584717608	0.3696808510638298	0.007938177704824767	0.3684640652830123	4.0		1075.8728	1600.0	1.0	0.3242727907476337	0.17079677008792107	0.06959169181607686	0.6552251683594985
65	1794-290418-02	chABC familiar	TRUE	TRUE	FALSE	FALSE	TRUE	TRUE	FALSE	FALSE	FALSE	FALSE	FALSE	1794	2	4	1	67	0.19314868804664725	0.022229842629335046	0.18289445675748192			2.4219965964825647	0.1796887217527621	12.408426088626571	2.116750661660337	0.03515625	0.06792452830188679	0.4049859816301092	0.35210396177975384	1.0		1085.0344	1602.0	7.0	0.34961791490950084	0.2613436242023197	0.03922707436386685
66	1794-290418-02	chABC familiar	TRUE	TRUE	FALSE	FALSE	TRUE	TRUE	FALSE	FALSE	FALSE	FALSE	FALSE	1794	2	4	2	68	0.3899416909620991	0.10807552028553054	0.21915961998753009	1.404074459947339	1.404074459947339	3.8071058287304766	0.3155395187066784	9.937718704209924	2.1395598206803523	0.2352941176470588	0.4168224299065421	0.003728830474802129	0.4412011481738581	2.0		1110.356	1589.0	3.0	0.32137700702563565	0.2287692949660136	0.06538017207281595	0.8066296009048548
67	1794-290418-02	chABC familiar	TRUE	TRUE	FALSE	FALSE	TRUE	TRUE	FALSE	FALSE	FALSE	FALSE	FALSE	1794	2	4	3	69	0.1260932944606414	-0.005884888703935109	0.04872501288008496	1.3271936327660374	1.3271936327660374	2.0259591747285546	0.1237978755432163	16.108565419416543	2.2603219457821253	0.125	0.235632183908046	0.28059334418307513	0.294191350926122	2.0		1218.4424	1719.0	3.0	0.3880512297939106	0.1921208971187549	0.0330994946202171	1.4351823268940564
68	1794-290418-02	chABC familiar	TRUE	TRUE	FALSE	FALSE	TRUE	TRUE	FALSE	FALSE	FALSE	FALSE	FALSE	1794	2	4	7	70	0.4365889212827989	-0.0970225838055471	0.3209941704092939	1.3623304919673238	2.5312080218301345	4.6366072370311775	0.4227381662441754	10.07912270966345	2.4741786883073367	0.3002364066193853	0.5066666666666667	0.10026439735195196	0.3982215427139404	4.0		1050.244	1599.0	8.0	0.2863418842231222	0.22572560916019255	0.0450932875401819	0.6277853319664313
69	1794-290418-02	chABC familiar	TRUE	TRUE	FALSE	FALSE	TRUE	TRUE	FALSE	FALSE	FALSE	FALSE	FALSE	1794	2	7	0	71	0.4708454810495627	0.09765341746413836	0.2227891880207705	1.5116126777684675	1.5116126777684675	4.691645467724233	0.3760347969494423	10.307199890617511	2.7840783922997883	0.19397363465160075	0.3384853168469861	-0.3274878548330526	0.43343780565575546	2.0		1220.3152	1679.0	4.0	0.3421738766117067	0.21903393411708727	0.050715853365815265	0.8315464149885392
70	1794-300418-01	chABC familiar	TRUE	TRUE	FALSE	FALSE	TRUE	TRUE	FALSE	FALSE	FALSE	FALSE	FALSE	1794	1	4	0	72	2.320108205590622	-0.07612894357755186	0.9260957172811476	3.289230354421896	6.349297152815899	10.28625660897298	0.4540898648065406	4.423659340177932	2.9087205336957496	0.19006685768863416	0.34084726000777305	0.4479787919067728	1.7284763770443023	7.0		974.3016	1487.0	2.0	0.3819789640163829	1.1251215649028954	0.034682588537621344	0.5504384136438664
71	1794-300418-02	chABC familiar	TRUE	TRUE	FALSE	FALSE	TRUE	TRUE	FALSE	FALSE	FALSE	FALSE	FALSE	1794	2	3	0	73	1.6286307053941909	0.13576172803529954	1.4072127192249804	4.848043341704054	7.420057912203082	15.172271788583984	0.3312109817528377	9.423508014341762	2.2749217645124373	0.30913978494623656	0.5092297899427116	0.16805026329485626	1.3753819359987198	5.0		1021.7719999999999	1510.0	1.0	0.37981901444383176	0.6956881876526341	0.1284208243670517	0.5372067419070533
72	1794-300418-02	chABC familiar	TRUE	TRUE	FALSE	FALSE	TRUE	TRUE	FALSE	FALSE	FALSE	FALSE	FALSE	1794	2	3	1	74	0.7894190871369294	0.08419225939369568	0.6502397196092035	1.3509748862105349	1.3380238067764842	5.777450315409572	0.7918991558189329	7.350898639294852	1.4229547287321844	0.0920863309352518	0.17082785808147175	0.20816991988921776	0.14368466879209396	5.0		1017.3768	1420.0	5.0	0.3453811120846837	0.06984964205603444	0.08431758907830737	0.317573781171562
73	1677-210716-01	chABC familiar day 1	TRUE	TRUE	FALSE	FALSE	TRUE	FALSE	TRUE	FALSE	FALSE	FALSE	FALSE	1677	1	0	0	154	0.3641727362122702	-0.008578740888661562	0.2293099215205435	3.1880375497401454	3.1880375497401454	6.223420945750249	0.2190985032908594	17.21004903096735	1.6671126562605918	0.09022556390977443	0.16933638443935928	0.26227700584528385	0.4701503455250479	2.0		1040.1736	1578.0	9.0	0.3608762537160911	0.1878271469077396	0.01973706363458924	1.1431005823199316
74	1677-210716-01	chABC familiar day 1	TRUE	TRUE	FALSE	FALSE	TRUE	FALSE	TRUE	FALSE	FALSE	FALSE	FALSE	1677	1	0	1	155	2.002533375556259	0.04167039663826373	0.7666463848715226	5.295170829174609	5.614905541799032	10.575806747361403	0.4059216676742313	5.293821936928893	2.1860488360845087	0.12636579572446555	0.23470661672908866	0.034113925717963664	1.7163795116418763	3.0		1138.0496	1627.0	3.0	0.3605935955942427	0.4544166020313317	0.043957513595202974	0.839284883484742
75	1677-210716-01	chABC familiar day 1	TRUE	TRUE	FALSE	FALSE	TRUE	FALSE	TRUE	FALSE	FALSE	FALSE	FALSE	1677	1	0	3	156	0.2191703195053251	-0.03505985298149215	0.0792787836942915	1.3915384307692829	1.3915384307692829	2.6141473555619217	0.19913778050256792	11.751536155732387	1.991768538621048	0.056224899598393566	0.1064638783269962	-0.28106812591389035	0.35445037160088155	2.0		1209.5912	1712.0	1.0	0.3461368301613262	0.13163228307142194	0.0017809362355997126	1.2443382264257472
76	1677-210716-01	chABC familiar day 1	TRUE	TRUE	FALSE	FALSE	TRUE	FALSE	TRUE	FALSE	FALSE	FALSE	FALSE	1677	1	0	4	157	1.6050267504458406	0.05735745368221142	0.5911037252985112	3.9384615417599873	3.9384615417599873	13.925411116963119	0.3645064805362725	8.699312579169119	2.701309291132279	0.1451219512195122	0.2720664589823468	-0.12072593346879515	1.5972842910086489	2.0		1231.5439999999999	1681.0	2.0	0.3647584478368227	0.43339663907885256	0.03165044106896524	0.8236629126317396
77	1677-210716-01	chABC familiar day 1	TRUE	TRUE	FALSE	FALSE	TRUE	FALSE	TRUE	FALSE	FALSE	FALSE	FALSE	1677	1	0	7	159	2.282538042300705	0.1232542657258244	1.93043239172124	2.7231676000069127	3.0512434115530223	5.472089608873379	0.9503025636221446	2.412300727117481	1.0728609345529754	0.013318534961154272	0.02628696604600219	0.33905150813127544	0.08356577174988025	10.0		827.2632	1341.0	28.0	0.35382817203934513	0.03503839056642261	0.03474406594847529	0.14941977502707357
78	1677-210716-01	chABC familiar day 1	TRUE	TRUE	FALSE	FALSE	TRUE	FALSE	TRUE	FALSE	FALSE	FALSE	FALSE	1677	1	0	8	160	0.4583409723495391	0.009229124661330369	0.267545909712023	4.0048501675591615	4.0048501675591615	8.79450648432099	0.20222721109046526	19.21523525040654	1.8215934376804344	0.07847082494969819	0.16727272727272727	0.21711265738311075	0.5915047941549731	2.0		966.4824	1472.0	11.0	0.35293922437669417	0.241003624448338	0.03124566026234626	1.1751879567830474
79	1677-210716-01	chABC familiar day 1	TRUE	TRUE	FALSE	FALSE	TRUE	FALSE	TRUE	FALSE	FALSE	FALSE	FALSE	1677	1	3	0	161	0.2491708195136585	0.01889172452784782	0.25654030599690153	1.9521114003648743		5.244651780663816	0.16359935019946534	21.52871434493582	2.0558639273417736	0.13846153846153847	0.2508361204013378	0.3135328652574868	0.4592762019521442	2.0		1167.6	1648.0	2.0	0.3872699346783105	0.30748938418663985	0.02778133844740364	0.881348989326388
80	1677-210716-01	chABC familiar day 1	TRUE	TRUE	FALSE	FALSE	TRUE	FALSE	TRUE	FALSE	FALSE	FALSE	FALSE	1677	1	3	1	162	0.4291738195636594	-0.10344355067117404	0.4373226369497601			2.6874901099127158	0.6438296863827709	6.166153834062531	1.3232191858332825	0.05761316872427984	0.11067961165048544	0.3765561951788329	0.16892699116885446	1.0		855.6296	1346.0	6.0	0.34580718094416063	0.05690274164871365	0.030994240423753417
81	1677-210716-01	chABC familiar day 1	TRUE	TRUE	FALSE	FALSE	TRUE	FALSE	TRUE	FALSE	FALSE	FALSE	FALSE	1677	1	3	2	163	0.14166902781713028	0.0027605617388038327	0.1088059174510904			1.4632262564736491	0.2806392127073909	10.177006185233168	1.619570627760459	0.06962025316455696	0.1352941176470588	-0.18553314784651376	0.20382927795161696	1.0		1440.136	1858.0	1.0	0.3178912515084269	0.05905623899301193	0.029399846228409805
82	1677-210716-01	chABC familiar day 1	TRUE	TRUE	FALSE	FALSE	TRUE	FALSE	TRUE	FALSE	FALSE	FALSE	FALSE	1677	1	3	3	164	0.7200120002000033	0.04718563043907143	0.4802720785304603	1.6508496025805532	1.706860584679596	3.6553084750333453	0.5336049407583138	5.1106315883913895	1.3693833860619653	0.038600723763570564	0.0775462962962963	0.21677147565030566	0.3646616899904845	5.0		1017.6632	1537.0	9.0	0.34534006844527504	0.09574008668238784	0.025292774155854108	0.5362201706243592
83	1677-210716-01	chABC familiar day 1	TRUE	TRUE	FALSE	FALSE	TRUE	FALSE	TRUE	FALSE	FALSE	FALSE	FALSE	1677	1	3	6	169	0.333338888981483	0.02416277367268616	0.098587281265717	2.296824613694871	2.296824613694871	5.520584306563488	0.15255182008679674	16.645189808678523	1.8422037415281824	0.04736842105263158	0.095	-0.19690849117819728	0.6853913164258445	2.0		1344.3936	1813.0	15.0	0.3263216133423825	0.17417639439875193	0.028873913103068874	1.3673069433156608
84	1677-210716-01	chABC familiar day 1	TRUE	TRUE	FALSE	FALSE	TRUE	FALSE	TRUE	FALSE	FALSE	FALSE	FALSE	1677	1	3	8	165	0.3091718195303255	0.011415336025278174	0.33480447325194845			2.319370953299999	0.4049638076124868	7.59632391439516	1.4482319455364172	0.0453257790368272	0.09164420485175202	0.2706339503636546	0.2598299250639691	1.0		982.808	1432.0	16.0	0.33966766940019444	0.0946991402306343	0.015816124271466867
89	1795-270418-01	chABC familiar	TRUE	TRUE	FALSE	FALSE	TRUE	TRUE	FALSE	FALSE	FALSE	FALSE	FALSE	1795	1	4	0	75	0.3108385139752329	-0.059259192766160165	0.23888727606990506	1.806566983523556	2.316649538726372	4.642099874176607	0.477515112468298	14.860951415305385	2.058141344265224	0.5714285714285714	0.767379679144385	0.3243427701113611	0.1909560481872486	3.0		935.1039999999999	1490.0	8.0	0.34681126168475324	0.09148773466526973	0.05590992744207066	0.8786610504864096
90	1795-270418-01	chABC familiar	TRUE	TRUE	FALSE	FALSE	TRUE	TRUE	FALSE	FALSE	FALSE	FALSE	FALSE	1795	1	4	1	76	1.0600176669611159	0.06578796491821977	0.8103397501314105	3.3546117026066145	3.4463457323655686	16.467962666473095	0.4014663209850481	15.756419261162193	2.795139708806661	0.468671679197995	0.6669285153181461	0.2464877802187592	0.8147586814535253	4.0		1063.0176	1510.0	5.0	0.3050196779627439	0.4734819652397102	0.059695965329203925	0.6169751145229756
91	1795-270418-01	chABC familiar	TRUE	TRUE	FALSE	FALSE	TRUE	TRUE	FALSE	FALSE	FALSE	FALSE	FALSE	1795	1	4	2	77	0.4566742779046317	-0.03821643861505585	0.20079210389033025	2.5126627939315638	2.5126627939315638	4.956061875753376	0.2832315800029439	10.658299680668463	2.8730842488341337	0.3692722371967655	0.5729927007299269	0.4916996569222611	0.5580257745042705	2.0		959.7632	1483.0	19.0	0.4243798759818085	0.3640169324651115	0.06997608149519417	1.0973875787575011
92	1795-270418-01	chABC familiar	TRUE	TRUE	FALSE	FALSE	TRUE	TRUE	FALSE	FALSE	FALSE	FALSE	FALSE	1795	1	4	3	78	0.26500441674027897	-0.057643986425998016	0.1032483488772346	1.3476400131338462	1.2827997121854864	3.4688644882025934	0.2275370923690048	13.19157122619968	2.3276242044849376	0.35294117647058826	0.5503144654088051	0.3377195983519625	0.3614802233111151	3.0		1162.8984	1681.0	6.0	0.4336508657183109	0.22324507247198996	0.05745814255279005	1.1156907820010722
93	1795-270418-01	chABC familiar	TRUE	TRUE	FALSE	FALSE	TRUE	TRUE	FALSE	FALSE	FALSE	FALSE	FALSE	1795	1	4	5	79	0.23417056950949186	0.11229970318909316	0.21382159831040065	1.8418392690441492	2.3228857217174466	5.942800775242863	0.2293618614955301	26.5428924586759	1.9992918455812159	0.125	0.2277580071174377	0.17482303921285675	0.298128130530572	3.0		1103.0016	1623.0	3.0	0.3410407564805323	0.14853645827610934	0.1013408724408682	0.9352001565723849
94	1795-270418-01	chABC familiar	TRUE	TRUE	FALSE	FALSE	TRUE	TRUE	FALSE	FALSE	FALSE	FALSE	FALSE	1795	1	4	6	80	0.41417356955949264	0.16219515816878124	0.28314593128612914	1.921412900037852	1.921412900037852	6.0628895227411475	0.3309741081153497	15.4198949235254	1.9392854547251783	0.2185929648241206	0.3742454728370221	0.16739671037794418	0.35525921309751707	2.0		1138.3928	1628.0	1.0	0.3008692020422589	0.16039421766790485	0.08907524794383803	0.8316103768157908
95	1795-270418-01	chABC familiar	TRUE	TRUE	FALSE	FALSE	TRUE	TRUE	FALSE	FALSE	FALSE	FALSE	FALSE	1795	1	5	0	81	0.618343639060651	-0.043933378768727695	0.3422931119546788	5.5148460042401695	7.6532809315135495	12.695769051229473	0.11445754282676884	20.06418691179688	2.9314584148182656	0.36416184971098253	0.555256064690027	0.5433278593013839	1.2430331504128178	3.0		857.0816	1409.0	6.0	0.4592244577943889	0.907835590244827	0.0746911063621489	1.207135229954271
96	1795-270418-01	chABC familiar	TRUE	TRUE	FALSE	FALSE	TRUE	TRUE	FALSE	FALSE	FALSE	FALSE	FALSE	1795	1	5	1	82	0.2516708611810197	0.06402531791312285	0.2393360314036665	1.9566896002660392	2.29052137701036	7.084109780970111	0.2212805949133814	28.104847242214106	2.2644120419375082	0.2631578947368421	0.4437086092715232	0.32589039512940393	0.3688770480557929	3.0		1114.5856	1646.0	8.0	0.3612897514702492	0.2780392820925021	0.07310746997812452	0.9125138513389515
97	1795-270418-01	chABC familiar	TRUE	TRUE	FALSE	FALSE	TRUE	TRUE	FALSE	FALSE	FALSE	FALSE	FALSE	1795	1	5	3	83	0.4316738612310205	0.05204993876729568	0.3795235126959634			3.1354250002542714	0.5886977080532522	7.446845998662694	1.5073655758059952	0.10217391304347828	0.20270270270270271	0.13932604535559145	0.1880452673828288	1.0		1005.5360000000001	1482.0	3.0	0.3355019806081561	0.0900959692050712	0.04647144211962099
98	1795-270418-01	chABC familiar	TRUE	TRUE	FALSE	FALSE	TRUE	TRUE	FALSE	FALSE	FALSE	FALSE	FALSE	1795	1	5	4	84	1.9525325422090367	0.16936994008155232	1.5666165637969356	3.4773801700656004	5.938546264654742	9.631439274225107	0.6458702710825809	5.062678647814762	2.2667282584100605	0.13649706457925634	0.2466922748612889	0.033875665281281976	0.7555055479580223	7.0		1034.6744	1501.0	1.0	0.3514541003400818	0.5008423198802326	0.08523682968280005	0.3462894591919757
99	1795-270418-01	chABC familiar	TRUE	TRUE	FALSE	FALSE	TRUE	TRUE	FALSE	FALSE	FALSE	FALSE	FALSE	1795	1	5	5	85	0.09000150002500043	-0.03906010110652768	0.07285462619075486	1.1724800025307822	1.1724800025307822	2.149685692684066	0.2051500452755934	22.858249872845768	1.4629505696204212	0.0707070707070707	0.14814814814814814	0.3187642039495576	0.12434007188299367	2.0		1062.9912	1596.0	1.0	0.3206146959393567	0.05400045480238224	0.04813741183604227	1.206648310036944
100	1795-270418-01	chABC familiar	TRUE	TRUE	FALSE	FALSE	TRUE	TRUE	FALSE	FALSE	FALSE	FALSE	FALSE	1795	1	6	0	86	1.9216986949782493	0.08588443462815352	1.8458626644475031	8.008210866428643	9.074518935041358	20.7201333196925	0.2987747312575221	10.864872608243608	3.6255802603082286	0.588042588042588	0.7818733738074588	-0.033649595841461745	2.0996986749527395	5.0		1087.4544	1538.0	1.0	0.3213088549317879	1.3216397435248537	0.0919806092235302	0.6373361145611961
101	1795-270418-01	chABC familiar	TRUE	TRUE	FALSE	FALSE	TRUE	TRUE	FALSE	FALSE	FALSE	FALSE	FALSE	1795	1	6	1	87	0.8016800280004667	0.1065653540072009	0.4405012585860312	2.5043070848879743	2.906132920078582	6.855096442954668	0.3275191317386227	8.774926284577804	2.4921925225644563	0.27247579529737204	0.4532224532224533	0.2732846817431337	0.8065133774073667	3.0		979.6216	1496.0	4.0	0.37951356440947615	0.3662737743829247	0.08960685094813273	0.7547404285621966
102	1795-270418-01	chABC familiar	TRUE	TRUE	FALSE	FALSE	TRUE	TRUE	FALSE	FALSE	FALSE	FALSE	FALSE	1795	1	6	2	88	0.4491741529025484	-0.03527068570253401	0.3254641670056798	1.4371668849963015	1.4371668849963015	3.0295765777325787	0.4419288338214105	6.693517659388872	2.0178648452626478	0.2188235294117647	0.38404452690166974	0.31602406096005625	0.3516595882174174	2.0		989.076	1533.0	9.0	0.2981889225702551	0.1917234030820493	0.050447447235194565	0.6450040211652458
103	1795-270418-01	chABC familiar	TRUE	TRUE	FALSE	FALSE	TRUE	TRUE	FALSE	FALSE	FALSE	FALSE	FALSE	1795	1	6	3	89	1.7175286254770912	0.090567343426609	1.0525983634970113	3.3796573077654544	5.0246623838679865	11.102526895622844	0.5602476917800694	6.590629798123242	2.0294598106737523	0.2526579111944965	0.42018437651625423	0.3427126991008965	0.7586632464758708	5.0		1029.152	1520.0	2.0	0.36710117027232747	0.304144230641539	0.03882510009496135	0.5066099752218298
104	1795-270418-01	chABC familiar	TRUE	TRUE	FALSE	FALSE	TRUE	TRUE	FALSE	FALSE	FALSE	FALSE	FALSE	1795	1	6	4	90	0.8016800280004667	0.14003554341569235	0.8182742438616311	3.3301121008301435	3.70306860620082	7.815080429795799	0.3599678210136373	9.97657008967186	2.147118916299018	0.12028301886792453	0.22453222453222452	-0.010948367937297157	0.6811942064064653	5.0		1130.0136	1579.0	1.0	0.3162355312155418	0.4303765030679329	0.09863194130436788	0.6095599718471445
105	1795-270418-01	chABC familiar	TRUE	TRUE	FALSE	FALSE	TRUE	TRUE	FALSE	FALSE	FALSE	FALSE	FALSE	1795	1	7	0	91	2.439207320122002	0.11232534844313412	0.9419293218771344	5.201953582029351	7.990393527643915	14.669844785740569	0.3876911186796277	6.142033753427968	3.443159700787548	0.3467661691542289	0.5515710382513661	0.14873230875681856	2.159167679904173	4.0		1058.9616	1577.0	1.0	0.33164549381335084	1.4275810133425124	0.07069136140557944	0.7421481560704644
106	1795-270418-01	chABC familiar	TRUE	TRUE	FALSE	FALSE	TRUE	TRUE	FALSE	FALSE	FALSE	FALSE	FALSE	1795	1	7	1	92	2.177536292271538	-0.1079986053246898	0.7507366550419666	3.1730357811849554	4.433560710957776	10.242946130436534	0.4611670048293672	4.623508529192257	2.8551132200253173	0.3089519650655022	0.5154994259471871	0.3918966609391761	1.5785224382674907	7.0		845.9096	1373.0	1.0	0.3680175371660834	1.1288475817030563	0.056716619364111376	0.625987348510899
107	1795-270418-01	chABC familiar	TRUE	TRUE	FALSE	FALSE	TRUE	TRUE	FALSE	FALSE	FALSE	FALSE	FALSE	1795	1	7	2	93	0.6141769029483825	0.11815387642403168	0.3897985837290649	1.9931305122372147	2.1665675753431226	8.463404867363021	0.4327298313893894	14.421886355820869	1.9434898870183488	0.1310452418096724	0.2442333785617368	0.2530740317413308	0.4364182032698149	3.0		1015.9816	1555.0	2.0	0.3495475489713918	0.19943750741647034	0.075738284503551	0.7086954808364527
108	1795-270418-02	chABC familiar	TRUE	TRUE	FALSE	FALSE	TRUE	TRUE	FALSE	FALSE	FALSE	FALSE	FALSE	1795	2	4	4	94	0.5882352941176471	-0.05469875263057223	0.25210327031996765	1.982110310351613		7.119282391198242	0.2684915825354038	12.195438296508286	3.3977190951988816	0.5331695331695332	0.7205882352941176	0.3489843876616633	0.8240707263036433	3.0		1067.7856	1613.0	1.0	0.3799554773654824	0.55018222201588	0.04183781917790933	0.895549341161688
109	1795-270418-02	chABC familiar	TRUE	TRUE	FALSE	FALSE	TRUE	TRUE	FALSE	FALSE	FALSE	FALSE	FALSE	1795	2	5	2	95	1.8996539792387543	0.14110538813485593	1.4153123494268094	3.4211446711090385	3.441773748315218	9.501773268965279	0.6270123500444786	5.131796171431811	1.8161160940234693	0.14082278481012658	0.2585343650432408	-0.06898337859128617	0.7390582064833608	4.0		1097.2992	1473.0	1.0	0.32969898487592986	0.2938692021406154	0.08570033103760008	0.38331914357289787
110	1795-270418-02	chABC familiar	TRUE	TRUE	FALSE	FALSE	TRUE	TRUE	FALSE	FALSE	FALSE	FALSE	FALSE	1795	2	6	4	96	0.2707612456747405	0.03780083757864059	0.1853134096999325	1.624293774789005	1.624293774789005	3.586536533567415	0.20720608512632752	13.157596728121412	1.8361842758888192	0.061224489795918366	0.1182108626198083	0.3440060833100621	0.4051334373481063	2.0		904.44	1433.0	5.0	0.3454115672043397	0.26381307172295304	0.06360072772573264	0.9427577328578278
112	1795-270418-03	chABC familiar	TRUE	TRUE	FALSE	FALSE	TRUE	TRUE	FALSE	FALSE	FALSE	FALSE	FALSE	1795	3	3	1	98	0.18773373223635004	-0.0046733474756040574	0.12840298367571645	1.401526053893939	2.212089534636417	4.5396246141982575	0.16792758352916634	25.117159694200936	2.5953845587287936	0.07327586206896551	0.14342629482071714	0.3517591224239245	0.30153719404347057	4.0		1160.2976	1673.0	6.0	0.3457841114155057	0.17062490245066364	0.04286682131937167	1.0380260600900693
113	1795-270418-03	chABC familiar	TRUE	TRUE	FALSE	FALSE	TRUE	TRUE	FALSE	FALSE	FALSE	FALSE	FALSE	1795	3	6	4	99	0.3941660433807031	-0.036808560085445835	0.21972201675389388	1.1670638383121803	1.179700624505107	4.898807057343693	0.2660102316189222	12.033855736081755	2.109614159075096	0.14035087719298245	0.25616698292220114	0.27517185527291943	0.4685624151515092	3.0		907.2824	1447.0	1.0	0.3691880992615757	0.3171600970518452	0.06970304455707117	0.7252210359641749
114	1795-270418-03	chABC familiar	TRUE	TRUE	FALSE	FALSE	TRUE	TRUE	FALSE	FALSE	FALSE	FALSE	FALSE	1795	3	7	3	184	0.4712041884816754	0.05574772030773385	0.4165306178247509	1.5114955254950309	1.5114955254950309	3.0959531846061505	0.5270728653611135	6.53273703718185	1.5729896071985592	0.058922558922558925	0.1126984126984127	0.3704122868230344	0.23227855998125574	2.0		941.9912	1444.0	1.0	0.3627051838517466	0.14573627604232905	0.0768098761780659	0.5597599353612934
115	1795-280418-01	chABC familiar	TRUE	TRUE	FALSE	FALSE	TRUE	TRUE	FALSE	FALSE	FALSE	FALSE	FALSE	1795	1	3	0	100	0.4911003236245955	0.020937991952146816	0.21088007452452154	2.05612970954179	2.0047844945084465	4.869948189697702	0.2418933151118341	9.841503900763954	2.660820543282663	0.3094688221709007	0.5074135090609555	0.2495686154656538	0.7088261077062765	3.0		1245.964	1741.0	1.0	0.4011540414232191	0.4182676999739647	0.06101451912044624	0.9890149619663365
116	1795-280418-01	chABC familiar	TRUE	TRUE	FALSE	FALSE	TRUE	TRUE	FALSE	FALSE	FALSE	FALSE	FALSE	1795	1	3	1	101	0.22653721682847894	0.07300110632219894	0.2270214949778801			1.7638580527122512	0.4920297290907049	7.766728649399713	1.584161764662551	0.11336032388663968	0.2206405693950178	0.30734712451496216	0.13956144746281535	1.0		907.768	1434.0	5.0	0.3238654040160571	0.05332235933540349	0.04261929057509722
117	1795-280418-01	chABC familiar	TRUE	TRUE	FALSE	FALSE	TRUE	TRUE	FALSE	FALSE	FALSE	FALSE	FALSE	1795	1	3	3	102	0.3940129449838188	0.016998972375964767	0.3978258391980608			4.309804076047598	0.4350243845268091	11.04723949966003	1.8744439957705543	0.08463251670378619	0.15778688524590165	0.18993653599315294	0.25782899671478565	1.0		1053.2152	1438.0	5.0	0.27429374002488105	0.11964342832678035	0.01911328545634951
118	1795-280418-01	chABC familiar	TRUE	TRUE	FALSE	FALSE	TRUE	TRUE	FALSE	FALSE	FALSE	FALSE	FALSE	1795	1	3	4	103	0.2322006472491909	0.08579548460882716	0.22556665212941865			2.185004750206721	0.3407704259824981	9.581384226113167	2.634729663560708	0.2614678899082569	0.4390243902439024	-0.11503779140926228	0.25079096926063066	1.0		1264.4632	1754.0	1.0	0.27795985287008396	0.11835426710355006	0.05065943189622312
119	1795-280418-01	chABC familiar	TRUE	TRUE	FALSE	FALSE	TRUE	TRUE	FALSE	FALSE	FALSE	FALSE	FALSE	1795	1	3	5	104	2.322006472491909	0.01286409398956088	1.829324411662344	2.7981640128887717	2.839314176873576	5.830368784444192	0.8265302137477758	2.512338928160402	1.3439762064831693	0.1161793372319688	0.21010452961672474	0.2690508269437172	0.3232865744657462	5.0		1099.2808	1304.0	35.0	0.2859534592014722	0.24082734124035804	0.013557210600359464	0.18458243692417353
120	1795-280418-01	chABC familiar	TRUE	TRUE	FALSE	FALSE	TRUE	TRUE	FALSE	FALSE	FALSE	FALSE	FALSE	1795	1	4	0	105	0.7977346278317152	0.0022991902719295	0.6114567230008565	1.9707856347648367	2.010923860530886	4.094423769371374	0.586289717793938	5.098032545981763	2.554925096941295	0.2723684210526316	0.4391480730223124	0.0042843663564469895	0.3820636661285377	3.0		963.0736	1444.0	2.0	0.3371579630756919	0.26996268090307834	0.039495805756022066	0.5082736635509886
121	1795-280418-01	chABC familiar	TRUE	TRUE	FALSE	FALSE	TRUE	TRUE	FALSE	FALSE	FALSE	FALSE	FALSE	1795	1	4	1	106	0.3454692556634304	-0.025771865341798664	0.2400781402232341	1.453295589753136	1.453295589753136	2.8050491548132475	0.4783645948044496	8.123144173930296	1.393685553705534	0.06015037593984963	0.12177985948477753	0.3745966167241076	0.1998528017490556	2.0		888.2736	1437.0	1.0	0.3901917018889424	0.12805711850617946	0.049444348779664034	0.7820013374744073
122	1795-280418-01	chABC familiar	TRUE	TRUE	FALSE	FALSE	TRUE	TRUE	FALSE	FALSE	FALSE	FALSE	FALSE	1795	1	6	0	107	1.5792880258899675	0.040659910159042106	0.7966767294731608	2.921888937898895	3.7011296473329436	8.343030595774003	0.4568859627025337	5.309224445180628	2.3995730284686783	0.22905759162303665	0.39651639344262296	0.1475501096186903	1.138257280060873	4.0		1117.1736	1603.0	8.0	0.39318540777320304	0.7359407650829434	0.10471096445749467	0.5643815723875607
123	1795-280418-02	chABC familiar	TRUE	TRUE	FALSE	FALSE	TRUE	TRUE	FALSE	FALSE	FALSE	FALSE	FALSE	1795	2	1	0	108	4.4487455197132615	-0.033259496462802435	1.9953181481891389	6.960319130434668	9.004247927651535	14.095963364861488	0.5797314103117814	3.1533343351474303	3.2406395058288675	0.3271288971614705	0.5340744320927985	0.2209266853109228	2.5272132514523578	5.0		1048.8808	1462.0	7.0	0.31986677877744085	1.6049694545899715	0.0005288516220107877	0.5426169998089299
125	1795-280418-02	chABC familiar	TRUE	TRUE	FALSE	FALSE	TRUE	TRUE	FALSE	FALSE	FALSE	FALSE	FALSE	1795	2	1	3	110	0.2637992831541219	0.0924260506925188	0.19233797828861476	1.8699702109533447	1.8699702109533447	3.814326421791991	0.24458004421820426	15.050373334872491	1.821957147597288	0.24210526315789474	0.4130434782608696	0.12957477329482656	0.2971098081766629	2.0		1107.6664	1623.0	1.0	0.3249030375694928	0.14533109864239946	0.07431577568620247	0.9877696414237996
126	1795-280418-02	chABC familiar	TRUE	TRUE	FALSE	FALSE	TRUE	TRUE	FALSE	FALSE	FALSE	FALSE	FALSE	1795	2	1	4	111	0.7376344086021506	0.11847173379183852	0.3968458138933371	2.696086722102077	4.744343078481432	6.892280239671272	0.2870280540541893	9.37122636984888	2.358297383135358	0.07805907172995781	0.15063168124392615	0.4034669616292865	0.8145627124453952	3.0		1058.64	1580.0	9.0	0.3940492641963023	0.3937424430128305	0.1013881945051642	0.8321120540343736
127	1795-280418-02	chABC familiar	TRUE	TRUE	FALSE	FALSE	TRUE	TRUE	FALSE	FALSE	FALSE	FALSE	FALSE	1795	2	2	0	112	0.8	-0.08608190253112072	0.4365415724760856	3.43926132603998	3.7187584222738583	12.882418458269493	0.34300417038121445	16.171219880510794	3.071279009797653	0.2804295942720764	0.4601611459265891	0.39571684580221866	0.7940059209891057	3.0		876.4736	1428.0	6.0	0.3947240187488973	0.5526547350350335	0.005381271731123779	0.8964395676615632
128	1795-280418-02	chABC familiar	TRUE	TRUE	FALSE	FALSE	TRUE	TRUE	FALSE	FALSE	FALSE	FALSE	FALSE	1795	2	2	1	113	0.5390681003584229	-0.03379111055623757	0.21359766474808287	2.9311418995475997	2.9311418995475997	7.299858978095116	0.2362234676933491	13.885204123715704	2.592411285759061	0.2918918918918919	0.4773936170212766	0.32478806079374345	0.7347539330156946	2.0		1034.4160000000002	1578.0	4.0	0.36634676228040736	0.4884824008679237	0.015168091555979538	1.1374403433190405
129	1795-280418-02	chABC familiar	TRUE	TRUE	FALSE	FALSE	TRUE	TRUE	FALSE	FALSE	FALSE	FALSE	FALSE	1795	2	2	2	114	0.7720430107526882	0.13269900758580153	0.5176608800231618	1.7331622124848691	1.7331622124848691	4.416425783312774	0.5402004202260005	5.807378191022568	1.9323740772020623	0.16304347826086954	0.2850510677808728	0.014559069829221668	0.4503406392175677	2.0		1173.9232	1509.0	6.0	0.3404736576290921	0.2233464041931858	0.10674598061705416	0.5247938653992814
130	1795-280418-02	chABC familiar	TRUE	TRUE	FALSE	FALSE	TRUE	TRUE	FALSE	FALSE	FALSE	FALSE	FALSE	1795	2	2	3	115	0.36415770609319004	-0.05434834200690968	0.14476190921654986	3.8672765055229936	3.8672765055229936	7.9381396694204245	0.15544304496843367	21.50864323654545	4.151749642239087	0.34818941504178275	0.5393700787401575	0.4192123518355209	0.7288188166227739	2.0		1275.868	1770.0	1.0	0.4788338275681768	0.4864989552505674	0.009000885530303754	1.4267509224665038
131	1795-280418-02	chABC familiar	TRUE	TRUE	FALSE	FALSE	TRUE	TRUE	FALSE	FALSE	FALSE	FALSE	FALSE	1795	2	2	4	116	0.6688172043010753	0.0444443586611164	0.4714684781274226	5.754502835674543	5.754502835674543	13.075615733208377	0.1553468319455239	19.761868925738767	2.9610450430912185	0.4219269102990033	0.6270096463022508	0.2901085418410784	1.1339797731619774	2.0		1035.3248	1564.0	2.0	0.37192073689174504	0.6433948678423291	0.06431574430954501	1.086555146824323
132	1795-280418-02	chABC familiar	TRUE	TRUE	FALSE	FALSE	TRUE	TRUE	FALSE	FALSE	FALSE	FALSE	FALSE	1795	2	2	6	117	1.2566308243727595	-0.1506075100460301	0.46349425846685105	2.3164060697660416	3.2118048258754377	7.476285209594359	0.532626270695083	5.763833629213482	4.118851506990509	0.5619834710743802	0.7581289218482601	0.20072748036380866	0.797694731418726	6.0		962.0288	1506.0	5.0	0.3555545386260885	0.4738228202945085	-0.0427847311720083	0.6987703355682148
133	1795-280418-02	chABC familiar	TRUE	TRUE	FALSE	FALSE	TRUE	TRUE	FALSE	FALSE	FALSE	FALSE	FALSE	1795	2	3	6	118	0.8164874551971326	0.0032087399121702893	0.6310442943729438	1.21665392540483	1.212094073844079	2.6910375723429465	0.7545785165535395	3.2860820688794816	2.3036760226699933	0.003524229074889868	0.007023705004389816	0.3583804108458153	0.17756831207891433	4.0		950.3456	1313.0	7.0	0.359252970612542	0.12572946115344735	0.04219407377514568	0.2851072172746274
134	1795-280418-02	chABC familiar	TRUE	TRUE	FALSE	FALSE	TRUE	TRUE	FALSE	FALSE	FALSE	FALSE	FALSE	1795	2	3	7	119	0.36057347670250894	0.09620195728111944	0.22591605229530284	1.5911382103569252	1.5911382103569252	3.753481125730796	0.35165424262552497	10.540171469994974	1.6869458807378206	0.05252100840336135	0.10337972166998012	0.002263790161182006	0.3154323516755768	2.0		1044.18	1570.0	6.0	0.31676610192601384	0.16408851548403935	0.09229788353792738	0.8477608147359265
135	1795-280418-02	chABC familiar	TRUE	TRUE	FALSE	FALSE	TRUE	TRUE	FALSE	FALSE	FALSE	FALSE	FALSE	1795	2	3	8	120	1.8695340501792117	-0.08296771534415474	1.343618052649041	2.6097295681055344	6.6367943203181055	11.18588509508414	0.675264316975377	5.94712006884771	2.203574345963966	0.07265135699373695	0.14838957055214724	0.3503418814189415	0.4833219169437336	11.0		871.232	1381.0	23.0	0.36066426687582304	0.29808926586749784	0.07726178281266748	0.2883196758020015
136	1795-280418-02	chABC familiar	TRUE	TRUE	FALSE	FALSE	TRUE	TRUE	FALSE	FALSE	FALSE	FALSE	FALSE	1795	2	3	9	121	0.7025089605734767	0.07567340024555033	0.4039885844326362	2.333262862021803	2.333262862021803	5.323853989737351	0.32834235003328066	7.745905801456312	3.4384484996220315	0.11389521640091115	0.20612244897959184	0.2200604921482748	0.8613189514374558	2.0		1199.1976	1650.0	10.0	0.38366253729525	0.5678056119606841	0.06886226721589346	0.7615945751804012
137	1795-280418-02	chABC familiar	TRUE	TRUE	FALSE	FALSE	TRUE	TRUE	FALSE	FALSE	FALSE	FALSE	FALSE	1795	2	3	10	122	0.5799283154121864	-0.059971689202068676	0.4493808620692461	1.1820369922614602	1.1820369922614602	2.1713177687554515	0.7062691746801258	3.6856326166631703	1.8404308276143182	0.06896551724137931	0.13226205191594562	0.15080824809075874	0.1666571318363118	2.0		861.924	1356.0	8.0	0.3654518040740978	0.10116761439808586	0.03328618799514658	0.42001649512093553
138	1795-280418-02	chABC familiar	TRUE	TRUE	FALSE	FALSE	TRUE	TRUE	FALSE	FALSE	FALSE	FALSE	FALSE	1795	2	4	2	123	0.3003584229390681	0.09278821854123608	0.19436648752689167	1.236759553586846	1.236759553586846	3.17877446998606	0.33176465888467555	10.841824945817628	1.764608662591725	0.09736842105263158	0.18138424821002386	0.03664613919050827	0.298963345447174	2.0		1036.7864	1537.0	2.0	0.3264534492272808	0.1632659835657664	0.08853014288442779	0.8036638874105544
139	1795-280418-02	chABC familiar	TRUE	TRUE	FALSE	FALSE	TRUE	TRUE	FALSE	FALSE	FALSE	FALSE	FALSE	1795	2	6	1	124	0.3247311827956989	-0.10659815594290413	0.2170206779702642			1.5944737634696158	0.4433849135193241	4.614385745351483	3.251868608368276	0.5687022900763359	0.7505518763796909	0.13203579972212004	0.31302299609383266	1.0		1072.0672	1594.0	19.0	0.3823283227522871	0.20074369132505648	0.0009665953338763779
140	1795-280418-02	chABC familiar	TRUE	TRUE	FALSE	FALSE	TRUE	TRUE	FALSE	FALSE	FALSE	FALSE	FALSE	1795	2	6	2	125	0.25734767025089605	-0.03160331110524543	0.2329810114735081			1.6138444935474054	0.4441705214648045	6.216685256386732	1.9202675695186129	0.08484848484848485	0.15877437325905291	-0.07705634194274229	0.2086923111669625	1.0		1081.1048	1569.0	1.0	0.3395463847852106	0.1094615327830884	0.044127391042293136
141	1795-280418-03	chABC familiar	TRUE	TRUE	FALSE	FALSE	TRUE	TRUE	FALSE	FALSE	FALSE	FALSE	FALSE	1795	3	1	5	126	0.8258575197889182	-0.002213527353075828	0.5546480449832742	1.4881338938151194	2.2081327164610607	4.62799153931554	0.6540279519866753	5.6316782493203705	1.743722386546685	0.11352657004830917	0.2191489361702128	-0.029576901464708462	0.3005210574064737	7.0		1040.2816	1495.0	5.0	0.3725790659174111	0.10804726617530773	0.026316725091958214	0.4286245217809562
142	1795-280418-03	chABC familiar	TRUE	TRUE	FALSE	FALSE	TRUE	TRUE	FALSE	FALSE	FALSE	FALSE	FALSE	1795	3	1	6	127	0.7994722955145118	0.11154456264832444	0.5668876515494994	1.6742295840600856	1.7837698164675893	6.085914227985612	0.4651649228674283	7.697836574517495	1.5875040800503444	0.11042183622828784	0.2112211221122112	0.1899943764093185	0.44932458297221856	5.0		982.8152	1431.0	5.0	0.33303985979447176	0.1733982038148531	0.06697936926394871	0.47031801484815755
143	1795-280418-03	chABC familiar	TRUE	TRUE	FALSE	FALSE	TRUE	TRUE	FALSE	FALSE	FALSE	FALSE	FALSE	1795	3	6	3	128	0.7915567282321899	-0.05672542364663063	0.2574536939434673	1.7207168166024749	1.7207168166024749	4.934213686439703	0.3768514404214933	6.240896153482982	3.402564029741858	0.3135464231354642	0.4988888888888889	0.1465302903073962	0.8949047677288521	2.0		1240.3232	1682.0	9.0	0.3597766568011582	0.6465088760709397	0.044816839198173086	0.8250102756339269
144	1795-290418-01	chABC familiar	TRUE	TRUE	FALSE	FALSE	TRUE	TRUE	FALSE	FALSE	FALSE	FALSE	FALSE	1795	1	1	0	129	0.5231481481481481	0.073575825697459	0.31425053316082946	1.1556359850057956	1.111566787040033	3.176557505282564	0.4843533666398344	6.094940828633982	1.988183477671832	0.11056105610561057	0.20501474926253688	-0.05265478135130666	0.3637091282657909	3.0		1014.1432	1470.0	5.0	0.34008928710060043	0.20174157402990384	0.07495822325864956	0.5655450335623287
145	1795-290418-01	chABC familiar	TRUE	TRUE	FALSE	FALSE	TRUE	TRUE	FALSE	FALSE	FALSE	FALSE	FALSE	1795	1	1	1	130	1.0771604938271604	0.1918638842734273	0.6096860481365272	2.434587120360578	2.434587120360578	7.621536357784742	0.4441201508469338	7.23561825378811	2.139255860722924	0.1162227602905569	0.21561604584527225	0.05755396572385441	0.760168696316144	2.0		1175.1752	1589.0	1.0	0.3453552605780423	0.3495604441066865	0.11838122043990623	0.6013190632715558
146	1795-290418-01	chABC familiar	TRUE	TRUE	FALSE	FALSE	TRUE	TRUE	FALSE	FALSE	FALSE	FALSE	FALSE	1795	1	2	0	131	0.5455246913580247	0.031597128377395714	0.1310593813239904	3.919639011826545	3.919639011826545	8.214608737485541	0.13402446660125364	14.970258286293905	3.8308306162171872	0.24770642201834864	0.4200848656294201	0.4551780015535577	1.3305347893746255	2.0		1358.2136	1821.0	1.0	0.3849345301754548	0.8851489437923604	0.044354287018998115	1.4757779580085364
147	1795-290418-01	chABC familiar	TRUE	TRUE	FALSE	FALSE	TRUE	TRUE	FALSE	FALSE	FALSE	FALSE	FALSE	1795	1	2	1	132	0.3140432098765432	0.04288814477500049	0.17864395466436414	1.8422890336369704	2.545136737151309	6.016830839222384	0.17789050807517978	19.266212530267712	2.5046216174741054	0.11484593837535012	0.2235872235872236	-0.34461872512476416	0.594025929955986	4.0		1382.2064	1839.0	3.0	0.3906858992521933	0.33830416061978186	0.09460509124641353	1.0133694427361974
148	1795-290418-01	chABC familiar	TRUE	TRUE	FALSE	FALSE	TRUE	TRUE	FALSE	FALSE	FALSE	FALSE	FALSE	1795	1	2	2	133	0.31558641975308643	-0.1735221082894087	0.2557522600096884	1.1864884863414726	1.1864884863414726	4.118526155617387	0.605081080235271	12.392852389108551	2.3670696514298513	0.7286432160804021	0.8682926829268293	0.29174000907613856	0.15784522875825333	2.0		854.5368	1425.0	12.0	0.3391254382763029	0.09417483188296134	0.022451523198939897	0.666444048052104
149	1795-290418-01	chABC familiar	TRUE	TRUE	FALSE	FALSE	TRUE	TRUE	FALSE	FALSE	FALSE	FALSE	FALSE	1795	1	2	3	134	1.154320987654321	0.06914842062865045	0.7632851754365111	3.5462904493912752	3.666817322983877	9.529778751478103	0.3598654287174988	8.343147673694299	2.9083894345063834	0.14584949573312644	0.2640374331550802	-0.32653418422268216	1.2012110205627375	3.0		1177.8336	1634.0	2.0	0.3302654967855713	0.6741732123992222	0.06667096361584049	0.6670874748703042
150	1795-290418-01	chABC familiar	TRUE	TRUE	FALSE	FALSE	TRUE	TRUE	FALSE	FALSE	FALSE	FALSE	FALSE	1795	1	2	4	135	1.1041666666666667	0.011149102458302343	0.4229302757941977	2.350942666785788	2.7454718879509854	5.548015871452089	0.4934212925998003	4.941779277225992	3.1423587056036437	0.2495446265938069	0.4245810055865922	-0.05250052284954749	0.847533896835212	4.0		1023.0239999999999	1519.0	2.0	0.35282764254554577	0.3422560867870524	0.002524094983662543	0.744973262401813
151	1795-290418-01	chABC familiar	TRUE	TRUE	FALSE	FALSE	TRUE	TRUE	FALSE	FALSE	FALSE	FALSE	FALSE	1795	1	2	5	136	0.6064814814814815	0.005981620019656682	0.2337751519334257	1.186511810651706	1.186511810651706	2.386058924849793	0.5144436125485632	3.9688560346131783	2.2884386461917186	0.150074294205052	0.272264631043257	0.28435040632687125	0.4325937377775805	2.0		903.3192	1387.0	18.0	0.3666759715484167	0.3585997222912291	0.011594348175655227	0.7054737176614558
152	1795-290418-01	chABC familiar	TRUE	TRUE	FALSE	FALSE	TRUE	TRUE	FALSE	FALSE	FALSE	FALSE	FALSE	1795	1	2	8	137	0.12345679012345677	0.02133294252035645	0.11333239571134515			2.431868324674714	0.1593268228036512	20.093441884826714	1.800190633139347	0.09655172413793103	0.18125	0.392433124080976	0.23730483511967956	1.0		1381.4576	1843.0	1.0	0.37071476480992704	0.12455049643919998	0.054293431124476
153	1795-290418-02	chABC familiar	TRUE	TRUE	FALSE	FALSE	TRUE	TRUE	FALSE	FALSE	FALSE	FALSE	FALSE	1795	2	1	3	138	0.8556599803619019	0.15026558680148305	0.6166542439582419	1.2940536684626938	1.3906264412855731	2.783193385556019	0.7767472212382991	3.2884812142091917	1.9582544473874404	0.08773903262092239	0.16905737704918036	0.15185234630377314	0.17395290804546693	6.0		859.908	1354.0	6.0	0.30627293198781824	0.09989297618561913	0.15083309597352285	0.3219105634977663
154	1795-290418-02	chABC familiar	TRUE	TRUE	FALSE	FALSE	TRUE	TRUE	FALSE	FALSE	FALSE	FALSE	FALSE	1795	2	1	4	139	4.521146023285173	0.12999108208893642	3.6587481418461265	5.4655456853081645	6.680534409682214	11.623231494687008	0.8935351589193192	2.5924610387995437	1.4819067001948318	0.15277141548327988	0.2827225130890053	0.15936041248518704	0.3835209844398678	5.0		997.5816	1329.0	3.0	0.3201988684505795	0.2389954040102614	0.15926992626085545	0.1743010139483523
155	1795-300418-01	chABC familiar	TRUE	TRUE	FALSE	FALSE	TRUE	TRUE	FALSE	FALSE	FALSE	FALSE	FALSE	1795	1	0	3	140	0.3983536075962264	0.005076207339520102	0.3689819769527899	1.1033718789274132		2.42512040631212	0.5695938592337356	6.030435407195602	1.299317419835578	0.0718232044198895	0.14066496163682865	0.3137529192386542	0.19089617003284887	2.0		931.1424	1425.0	12.0	0.3475768713358348	0.06891397121005292	0.027065539636489708	0.4757167577033617
156	1795-300418-02	chABC familiar day 1	TRUE	TRUE	FALSE	FALSE	TRUE	FALSE	TRUE	FALSE	FALSE	FALSE	FALSE	1795	2	2	1	141	0.4833413890231504	0.05237392921151862	0.2965945481662598	1.8401402795312771	1.7295419638642635	5.679437477085308	0.33176563396580305	11.983352639275749	1.9494322814288956	0.14257028112449802	0.2637931034482759	0.3520945958411104	0.4862571764962872	3.0		1100.6784	1610.0	2.0	0.3769492808540125	0.18524091125972	0.021253043489844928	0.792687768061026
157	1795-300418-02	chABC familiar day 1	TRUE	TRUE	FALSE	FALSE	TRUE	FALSE	TRUE	FALSE	FALSE	FALSE	FALSE	1795	2	2	2	142	0.6933448890814847	0.16218346861185293	0.4464482723429762	2.248707293177904	2.248707293177904	5.3243708618802685	0.40652469940852337	7.661900323354392	2.213778190438744	0.14783821478382148	0.265625	0.1514623334856431	0.6064492950269214	2.0		984.5656	1461.0	10.0	0.3509762827360973	0.27877774899488844	0.0956570090233703	0.7021617817527737
158	1795-300418-02	chABC familiar day 1	TRUE	TRUE	FALSE	FALSE	TRUE	FALSE	TRUE	FALSE	FALSE	FALSE	FALSE	1795	2	3	0	143	0.1008350139168986	0.07330262369206833	0.11154653824288292	1.0179217965641565	1.0179217965641565	1.6675893130124568	0.2376277992166407	16.359025989682184	1.2359055906166811	0.1	0.18181818181818185	0.10371478233784588	0.14257631312152913	2.0		936.4928	1474.0	51.0	0.32707749659863744	0.07563345594209535	0.062112940849904916	0.9602583170798011
169	1589-210715-01	control familiar day 1	TRUE	TRUE	FALSE	FALSE	FALSE	FALSE	TRUE	FALSE	FALSE	FALSE	FALSE	1589	1	3	1	185	0.5740346181613284	0.032322941217794075	0.3809225003554938	1.3778745627935662	2.1091849558350853	3.97677773055296	0.5068486774316477	6.934940515094189	1.659979867034983	0.062091503267973865	0.1196319018404908	0.1921263720731112	0.3489392826635397	4.0		1071.2952	1596.0	3.0	0.36332765315107546	0.15303662189228073	0.057048883113937625	0.5583730562640628
170	1589-210715-01	control familiar day 1	TRUE	TRUE	FALSE	FALSE	FALSE	FALSE	TRUE	FALSE	FALSE	FALSE	FALSE	1589	1	3	2	186	0.3741790072370622	-0.06381716844863103	0.2907169653082526	2.3698333337392783	2.3698333337392783	5.051165699666969	0.35609970502118743	13.242959196469878	1.6799243598294429	0.12021857923497267	0.24235294117647055	0.2842584955475364	0.3251500519765049	2.0		996.5128	1546.0	20.0	0.3244548126305765	0.10700967074307306	0.007421275755003908	0.911247427366887
171	1589-210715-01	control familiar day 1	TRUE	TRUE	FALSE	FALSE	FALSE	FALSE	TRUE	FALSE	FALSE	FALSE	FALSE	1589	1	3	3	187	0.4886337623919284	0.13703031042751426	0.2748982523880112	1.4142259560184216	1.8648057904420683	4.473465072163519	0.3710057591585539	9.226635226891457	1.4849974317135035	0.039399624765478425	0.07747747747747748	0.18294536014880347	0.4249688630124124	5.0		989.5312	1529.0	6.0	0.33997207266333795	0.22631346073867864	-0.025468590514976	0.7113468249019127
172	1589-210715-01	control familiar day 1	TRUE	TRUE	FALSE	FALSE	FALSE	FALSE	TRUE	FALSE	FALSE	FALSE	FALSE	1589	1	3	4	188	1.319751369054956	0.12723027565909034	0.9082635467912676	2.1523213065664866	4.060639938078154	10.020620424707586	0.6039385969344316	7.680624187196014	1.6150104428007117	0.0854014598540146	0.16410940627084722	0.16533038588021312	0.4393172624584211	10.0		1006.8832	1539.0	1.0	0.33922473241639783	0.09172362625403646	0.06662625997481769	0.3746952208324288
173	1688-160916-01	chABC familiar day 1	TRUE	TRUE	FALSE	FALSE	TRUE	FALSE	TRUE	FALSE	FALSE	FALSE	FALSE	1688	1	2	0	172	0.5333422223703729	-0.09036749780780172	0.3762177814340174	1.5411798613890948	1.9074236597750132	4.6830186618614285	0.4633510119909328	8.631510414789371	1.8683230017566816	0.05676126878130217	0.1171875	0.4856252551902928	0.31900518374658354	4.0		974.8368	1534.0	1.0	0.438651318039448	0.14747676458057446	0.01206390114586228	0.6124140073965767
174	1688-160916-01	chABC familiar day 1	TRUE	TRUE	FALSE	FALSE	TRUE	FALSE	TRUE	FALSE	FALSE	FALSE	FALSE	1688	1	2	1	173	0.7983466391106518	-0.0325779144461188	0.4397941843529508	3.3878370330900225	3.3878370330900225	8.329811835694494	0.2611756455911288	10.294217726192652	2.3623021030636955	0.04039301310043668	0.0824634655532359	0.4442227594013195	0.9236400261640132	2.0		998.6904	1475.0	3.0	0.3731995899261949	0.36685240201364333	0.028380507296731063	0.8866730289234457
175	1688-160916-01	chABC familiar day 1	TRUE	TRUE	FALSE	FALSE	TRUE	FALSE	TRUE	FALSE	FALSE	FALSE	FALSE	1688	1	2	2	174	0.4583409723495391	-0.11744268157684397	0.14112754700424318	1.997897004671348	2.7191713343945176	6.975873611220193	0.16269879955957298	15.213614222892605	2.9888443905281465	0.11088295687885012	0.21272727272727274	0.4792647087360018	0.8500978749023291	3.0		1319.1648	1800.0	2.0	0.3655431528402772	0.36724714716258505	0.0070693273601549235	1.150961302825622
176	1688-160916-01	chABC familiar day 1	TRUE	TRUE	FALSE	FALSE	TRUE	FALSE	TRUE	FALSE	FALSE	FALSE	FALSE	1688	1	2	3	175	1.817530292171536	0.20731593236934603	0.7022028146469373	7.428882864308594	10.383879169820187	20.418251679182106	0.19480359415006748	11.341603781267313	4.1076403997681705	0.13513513513513514	0.2517193947730399	-0.3074759412990946	3.1703924020950165	3.0		1332.6656	1789.0	1.0	0.2577157489440987	0.7667338651236856	0.1030169854401621	1.024460944698823
178	1688-160916-01	chABC familiar day 1	TRUE	TRUE	FALSE	FALSE	TRUE	FALSE	TRUE	FALSE	FALSE	FALSE	FALSE	1688	1	2	5	177	0.544175736262271	0.09919332484008833	0.3661955201690744	2.272121732157543	4.08113169296302	8.609131114676831	0.3012956363984638	15.889037537479814	2.022930606208623	0.02354788069073784	0.04747320061255743	-0.13271171057128114	0.5270078878836555	3.0		1166.8408	1663.0	3.0	0.3084372756056911	0.11845753041457648	0.08037846782630473	0.7927185685249728
179	1688-160916-01	chABC familiar day 1	TRUE	TRUE	FALSE	FALSE	TRUE	FALSE	TRUE	FALSE	FALSE	FALSE	FALSE	1688	1	2	6	178	0.8683478057967633	0.17066176726822566	0.4424047908865409	2.463536627625977	3.0063195384422303	6.308233485083335	0.3772179838655167	7.327663534768515	2.316219865281106	0.04417670682730924	0.08637236084452975	-0.09886388916295116	0.7946753257070841	4.0		1055.6464	1565.0	2.0	0.2929382508082318	0.2241734350037002	0.09020754717636983	0.7457392023270235
180	1688-160916-01	chABC familiar day 1	TRUE	TRUE	FALSE	FALSE	TRUE	FALSE	TRUE	FALSE	FALSE	FALSE	FALSE	1688	1	2	7	179	0.4108401806696778	0.09295641700838156	0.24561527284952644	1.0475595265344828	1.0475595265344828	3.8040206514355535	0.43399445947676185	9.345760252543773	1.756418947749382	0.010245901639344263	0.02028397565922921	0.020156089159633496	0.3173122068557711	2.0		1150.788	1569.0	1.0	0.31661001423929	0.09830771595115144	0.08357202539666553	0.629923342084739
181	1688-160916-01	chABC familiar day 1	TRUE	TRUE	FALSE	FALSE	TRUE	FALSE	TRUE	FALSE	FALSE	FALSE	FALSE	1688	1	2	8	180	0.29417156952615875	0.07840178520987102	0.12631096298320654	5.235565058549935	5.235565058549935	9.598850826112539	0.07547877607458969	33.22079930669657	2.498436537021248	0.05089820359281437	0.1019830028328612	0.4230569618237767	0.8201201337584199	2.0		1268.744	1767.0	2.0	0.2849684011119433	0.17857871602876438	0.06573448933617801	1.617522514448932
182	1688-160916-01	chABC familiar day 1	TRUE	TRUE	FALSE	FALSE	TRUE	FALSE	TRUE	FALSE	FALSE	FALSE	FALSE	1688	1	3	0	181	0.08333472224537075	-0.0071301763945813374	0.07009807861649446	1.2551612204569589	1.2551612204569589	2.9539234303810953	0.22458124994808706	36.67495894600057	1.6356224749133292	0.04166666666666666	0.08	0.27368133395214345	0.11172123731148162	2.0		1115.9592	1645.0	9.0	0.3147243615576178	0.051483261482929504	0.020732252759358336	1.2529933986475106
184	1588-210715-01	control familiar day 1	TRUE	TRUE	FALSE	FALSE	FALSE	FALSE	TRUE	FALSE	FALSE	FALSE	FALSE	1588	1	1	0	182	0.32557829700068297	0.0562924526076732	0.17781278938384354	1.9115906092677808	2.9702169082651007	4.382176377745978	0.20341570772864773	13.572803887291302	1.9121041317770853	0.0316622691292876	0.06138107416879796	0.3667116502377376	0.4832715558958534	3.0		1047.3824	1585.0	8.0	0.4038778108997832	0.2485258655133255	0.05894591680496024	1.0314318934983011

## Sheet: placecells_novel
Figure 7
	average_rate	max_rate	information_rate	interspike_interval_cv	in_field_mean_rate	out_field_mean_rate	burst_event_ratio	specificity	speed_score
4	1.0250170836180603	8.960897868560439	1.2226997162137312	2.613801426751485	3.4296445562956537	0.6088268040249541	0.08199643493761141	0.750755348383568	0.06219050316122005
6	0.7425123752062535	7.496297256674744	1.1219602873462289	3.5329094137215638	3.3374683738826114	0.3146709564387658	0.12760416666666666	1.0255604988165814	0.06178839592154538
7	0.5775096251604194	4.20924392201717	0.4661487773954566	2.0307077616048472	1.071536282756086	0.3733655998156138	0.09584664536741214	0.45787257949012783	0.09730751192585102
8	0.8242353529460787	6.5107721709821895	0.4934413370272547	2.1591182456645237	2.351903899317872	0.5815574596786719	0.054429028815368194	0.6068269413206719	0.04371215672354774
9	2.5177098091507624	9.898702445418195	0.2421317038289177	1.6354335175145922	3.317413200367075	2.0418296366068582	0.03365384615384615	0.21078006524074772	-0.03210165914840358
10	1.574297858154846	13.720564428384064	1.9963272963745728	4.996017348646915	5.094485179722275	0.547578645729268	0.14893617021276595	0.9686537998444088	0.16687998278352606
11	0.3808650720893407	3.2085403985983993	0.31260422698312984	1.8974442900267818	1.157467913104752	0.2754036215585523	0.05299539170506912	0.6235393135743094	0.052321414181284685
12	0.3433390556509275	2.091449817603628	0.2508017167092622	1.9880209630772336		0.3515232832716991	0.032663316582914576		-0.013380931942244836
13	2.9967166119435324	6.366432298397798	0.33876889329813936	2.3097799981536697	3.1973086672330697	2.044494962213234	0.04604105571847508	0.1941985201984879	-0.09463820149197696
14	1.4300238337305622	11.280310977116173	1.7078228364659058	4.97099286167171	4.234083589194766	0.4415492771407112	0.17498243148278286	0.9817802494812433	0.1441294081731569
15	0.5400090001500025	3.5976242864507766	0.40217012855508144	1.9429941203718293	1.4936262403651306	0.39006554488969697	0.07692307692307693	0.5831043447088857	0.0641750752432921
27	1.1743196680964771	9.070432455128813	0.40513422989405534	1.631838704772675	2.25733630529522	0.6789592307695778	0.07154340836012862	0.5217525693680021	0.05545390806069185
28	0.35686660572392936	5.3009642238762575	0.256979867252908	1.7762366608805409	1.6739973388867564	0.28161933771519104	0.07200000000000001	0.7740922904470602	0.0621953651222732
30	0.4453531598513011	2.7019242060137088	0.3004167494668548	1.5894828204188156	1.2417897835911027	0.3127600838352889	0.03633217993079585	0.5988367616420843	0.02200225488038671
31	0.2	4.226848208687408	0.21754611460301115	1.4636552314963782	1.9135888703797368	0.14129625980242352	0.05511811023622047	1.1317179704536935	0.01274803669761627
33	0.3958177744585511	3.507138766048462	0.3646745031978904	1.8514005828827669	1.4147899421162278	0.25007758957840714	0.06263982102908278	0.7526171890473365	-0.011118171752884529
34	0.3186457555389594	3.7946594947267847	0.3691234083652474	1.4245882153553768	1.354795244082361	0.22499115622759172	0.03504043126684636	0.7797082158669447	-0.0011127481707422784
75	0.22032520325203253		0.4519381556361242	2.7540677714144235	1.377216614676474		0.07114624505928854		-0.018476788852345542
79	0.44065040650406506		0.5629965933141086	2.3293610493520056	3.247944950220764		0.18793503480278426		0.031254277404019905
91	0.1777408637873754		0.310262736405479	2.306917665811941	1.1400621090240903		0.01904761904761905		0.1363132842411962
95	0.2807308970099668		0.23335564093072586	1.744836787920996		0.17655057976257493	0.08038585209003216		0.1194699020483821
113	0.9650191002051804	41.53443159583452	0.661708666857459	2.782184485298024	2.8438620938600976	0.7008382279230931	0.15890688259109312	0.6082907496855339	0.10355484214627676
114	0.24438253790848566	26.01005433180379	0.19019608247858424	1.4637313688081337		0.3011209013746179	0.024475524475524483		0.12267257655105565
115	0.3853403840058716	31.14092675182146	0.18285536205066485	3.1318373761866347	1.2399330080997786	0.3522069381774238	0.03131991051454139	0.5466003145059184	0.011383191385883578
116	0.3052696548617944	28.655022390487385	0.24365181245525944	2.0883227007155702	1.5136465866577815	0.1929781771053316	0.09846153846153846	0.8945162861879765	0.10486252311159072
117	0.11093132266835697	5.455233029930698	0.11836520561481885	1.5558723934151149		0.11631265430921325	0.02307692307692308		0.13020206741080706
118	0.4795903047692125	82.0373293470674	0.7907694863156157	2.732856332390956	4.409688985467606	0.4414947732540189	0.14198782961460446	0.9994823933995989	0.13089109362602924
119	0.06922781790581675	6.885804307271851	0.1394620748777007	2.615554830826415		0.08048120154010385	0.0		0.06802238927684337
120	0.8891187215373573	144.81838387624703	1.2138671968809414	2.66270623806796	5.1816904344520465	0.4150031472514855	0.4436416184971098	1.0964200734448217	0.1002105822004816
121	1.3520276244015537	45.93383961631261	1.0010235218735586	2.790427551068582	3.855848754199948	0.41058756799466783	0.2112	0.9727141949320817	0.04996939456879024
122	0.0583849066675563	6.105300020706188	0.15585644046998745	1.963550184501471		0.0581625453986789	0.07936507936507936		0.013091774808508129
123	0.2835838323852734	10.794946279300131	0.2347004399211722	2.0397239287098903	1.4304984256953324	0.19155355690056666	0.04923076923076923	0.8731971635099803	0.0550438354921045
124	0.7114617912489359	15.09375	0.4018774812277315	2.410893436823568	2.4896253485291506	0.2995598001025919	0.12367021276595745	0.9196504650644807	0.0063133054208260935
125	0.7423223847732158	72.1311407006522	1.5421997164806849	3.7099011129674815	8.431592051785204	0.24902958289643756	0.20110192837465565	1.5296586446040414	0.027628598484753453
126	0.5788446461040582	20.8390532193578	0.8583038455241458	2.849547173912246	5.627007072877211	0.20184951026895345	0.24339622641509434	1.4452497609873691	0.036693196383729344
127	0.3352961782908233	63.87313787855288	0.6266248573835183	3.1211697871623145	1.5066106926632241	0.2295742884828861	0.39325842696629215	0.8170777983797605	0.05816933872572282
128	0.21101973409845345	16.0975735324316	0.5700247405161208	4.817198361909719	1.6867827856440545	0.09273572365570268	0.2146341463414634	1.2598120949026956	0.11680811526900363
129	0.2644002201945049	38.660812826719905	0.20443156725805064	2.1066313840518864	1.0669432832765715	0.2557029619756118	0.06418918918918919	0.6204055749758285	0.07399534503808536
130	0.32111698667155963	60.39692455875628	0.3985442101224779	3.169095861283981	1.1111054030021852	0.1873298588333411	0.16455696202531644	0.7731482536062524	0.04489611012377599
131	0.09758620114434408	6.9286496000830695	0.17650415042134068	2.2279805967197674	1.2809345080499523	0.03132119328669273	0.12	1.611688625975108	-0.00032411562543433267
161	0.09166819446990784	0.8045242701038854	0.1025551011882631	1.5539697159400774		0.09668297402825307	0.04807692307692308		0.032946411332412696
162	0.2291704861747696	3.4715555860391314	0.4698234810454458	2.0794790519076587	2.043174734621371	0.12012381319042095	0.06177606177606178	1.2306763996597105	0.060266414363860835
163	0.9166819446990784	5.676205471813978	0.527310789606545	1.7666887676492236	2.4918824214796857	0.5603021058098102	0.054807692307692314	0.6481052917512612	0.043958242490988106
164	0.6241770696178269	8.408161202962965	0.6400341035636425	1.9423143044823352	3.272589251506852	0.39257854570152	0.07348703170028817	0.9209649378054626	0.17776262234735676
165	4.952582543042384	9.236142354166317	0.18541807977489028	1.2439544122364206	5.901388966655481	4.343997131779019	0.05931899641577061	0.13306471055296962	0.13068638524962248
166	0.2825047084118069	4.148341337434728	0.5689082151829464	1.7942961632349037	2.1497617201570702	0.10916875516152187	0.10784313725490197	1.2942919672062938	0.12216968473032247
167	0.7583459724328738	3.6020370439253817	0.4195390616219497	1.6522899093768877	1.3652527815464106	0.4677418187701817	0.036488027366020526	0.46520687000082017	-0.18685791694266696
168	0.5733428890481508	6.1089510481911695	0.556080656876459	1.592027278517174	2.831613136167877	0.3838740251723762	0.05061349693251534	0.8678451918169894	0.13215845245226313
170	0.14250237503958402	2.9490024425607326	0.2238468632150368	1.341097886357838	1.3512377010776957	0.08943630840713271	0.07643312101910828	1.179217889167775	0.07851942549095188
171	0.9500158335972266	6.434050830313512	0.5873594060551615	1.7099892124331597	2.521646025788312	0.5668579915229776	0.08133971291866028	0.6482098490780572	-0.1008168933217567
172	0.6766779446324105	8.916702780402101	0.35705226169759874	1.460037360785442	2.677767903946368	0.5208766579902855	0.05064935064935065	0.7110380358884643	0.1098030429131395
222	0.4908415140252338	6.891908868541317	0.7277840256351077	2.672539095959084	2.1657363869066835	0.20844123430391165	0.05989110707803993	1.0166219570330186	0.06891279086110184
223	0.5783429723828729	7.356528471045067	0.8782909077590789	2.781567999494562	3.0578884572527016	0.3859371790690321	0.1299342105263158	0.8989050214512679	0.06262256495011785
225	0.19250320838680648	2.863250875774272	0.3680022494298393	2.1336158975921347	1.410184508227751	0.09622159746511057	0.05504587155963303	1.1660033766096025	0.019149944117060516
226	0.6958449307488458	3.572567366798276	0.8268453181361053	2.968679322144592	1.3917050342100985	0.16027009697481825	0.0678617157490397	0.9386946985059081	-0.07558975916865641
227	2.1733695561592694	5.83286860308589	0.1625840853401326	1.6022122905227514	2.696678134662096	1.7098183531201605	0.01597195169458512	0.1978791393242518	0.006762250472517113
228	0.1433357222620377	2.1844743945695413	0.2066973273693926	1.8929633844909919		0.11038801234453734	0.0967741935483871		-0.012701996355647156
229	0.4191736528942149	2.148426642639953	0.2295749782669267	2.2957100312277268		0.3416416140633841	0.05252100840336135		0.025781463258570395
230	0.3316721945365756	4.485920253787857	0.6452222360328955	3.1917160521132777	1.8751221739974624	0.18767859360943004	0.4076923076923077	0.9996148291887665	0.03215331497937432
231	0.4066734445574093	2.380059073437549	0.3375678873936017	1.7480791229119208	1.0284008912826792	0.21167740399281168	0.07333333333333332	0.686487943662562	0.08862297425872524
232	0.17166952782546374	1.3188733035590408	0.3173796531315367	2.924833809905887		0.07841407444431565	0.05641025641025641		-0.055600525269087694
233	0.6116768612810214	3.2317116071381737	0.5658682321000901	2.4481492113592047	1.5391300601040985	0.2562186490036631	0.0880597014925373	0.7786645833834887	0.03189250513514049
234	0.5072669325368353	4.648391760074007	0.4452045332433043	1.8793902047355944	2.2694105234260027	0.39059282410714996	0.06866197183098592	0.7641888041331493	0.11054897337438492
235	0.8451667806904838	14.546854632417764	1.0577556164753166	2.9979634812168863	3.6903773752772016	0.8020393626465999	0.09041394335511982	0.6628750958665713	0.19996289226443628
237	0.8660247960086103	7.419938542810622	1.041818149575061	3.032496791885189	2.7244464842999685	0.2792519038794926	0.0935483870967742	0.9892821388491824	-0.02994435359883965
238	0.9502911778938412	6.087829031788252	1.490404740849446	3.4462573070234717	1.7524079831748385	0.14457312444870093	0.12190287413280475	1.0835476560616693	-0.20121910661481124
239	0.1276510537469339	5.33241512417827	0.2741191970556998	2.2819812790542437	2.487500709578584	0.1054975304875608	0.1176470588235294	1.3725209196241812	0.009303276662196882
240	1.0829481553171254	4.305969922573893	0.7804819472142046	2.2533488770502856	2.304734906901662	0.5386251068045961	0.09450171821305843	0.6313343863646932	-0.0664776109414175
241	0.19356238215221347	1.9516429819992784	0.21349757600086547	1.900798888554439		0.1578710316272786	0.3694267515923567		-0.07160970730425338
242	0.3912963673680521	2.2318294675531174	0.3016893866848231	1.8379550743432875		0.4314264513164024	0.06407322654462243		0.07896973178672102
243	0.5531545662367134	3.425037373453148	0.7322776953213653	3.077400344996767	1.4500317940262768	0.1526294542324718	0.08833333333333332	0.977739173580833	-0.13789667712480475
244	0.0834320612725058	1.199796637579264	0.12820751666885866	1.2012866763748296		0.09434033004192642	0.020408163265306117		0.046565957961264136
245	0.7405426188127909	12.629119961058073	0.8504385151459419	2.3834504662892178	3.76277748336192	0.4657805285301804	0.12291933418693983	0.9073272071722984	0.06531796645511907
246	1.5805486367663515	14.886034038475854	2.0786784033673134	3.0705319001331746	6.4923629164321826	0.9116300079270274	0.1567741935483871	0.8525841761283263	0.08656545211639978
248	1.725982514501595	11.226028804138807	1.370053937147842	2.604883121312425	2.9634526716807787	0.8625794490122727	0.15744438106103822	0.5359988888064997	-0.07480699913956299
249	1.1751725982514492	5.506833760167057	0.2646660144911259	1.5401561976030247	1.5442711458960454	0.7064106012703364	0.036954915003695486	0.33966634872053614	-0.2073029802031791
250	0.29337523612109434	2.457068967972024	0.28689364976042864	1.6292988961428407	1.0237756995472076	0.20296121259638505	0.060606060606060615	0.7027917679512038	0.037259602730995024
251	0.9068721686364312	6.631331950702412	1.13036830430025	2.3890622877220866	2.019026616826508	0.2953682716519814	0.10939112487100104	0.8347782025528031	-0.12122005045129355
252	0.4028685578642948	1.880265524914548	0.2655088936348015	1.6250370236551004	1.1591216779800602	0.30875004989370525	0.03896103896103896	0.5745219916640707	-0.005197871488067525
253	1.2754718242757548	5.11757122632994	0.5229316586859716	1.7833696912774697	2.1179479356768116	0.8987094562695802	0.10619469026548672	0.3722959685008935	0.09501856267617458
254	0.6770197756640639	4.243662799353959	0.3590080656539699	2.8343120870630325	1.4186114899480102	0.4714958745829995	0.32299270072992703	0.4783855758940064	-0.08237729322166606
255	0.21230002841811388	1.0790663953319026	0.09487559997922093	1.3869623828318582		0.21729849714289984	0.06808510638297872		-0.07720123173410932
256	0.5366008592300359	3.1527869875150865	0.492867843270031	2.0990724253288917	1.2395915627854892	0.3048356561322482	0.0932642487046632	0.6092128472150183	0.10170176888201622
257	0.09779174537369813	0.8207149878759271	0.08501515671494328	1.1530236460943484		0.10669731779418476	0.0		0.06420219764723463
390	0.2843040803054808	1.6082971828488135	0.13014780789349994	2.27560327345404		0.24490130379531985	0.08280254777070062		-0.12803658818082886
391	1.5007253505861151	7.2823918750667405	0.39710335828107596	2.003032293801644	1.9592950618238492	0.9877381036266629	0.1103448275862069	0.2974580361750963	-0.058587833786927314
393	0.3610078204465489	3.5960978121599703	0.38151185515589536	3.5622088260039586		0.1862148322048701	0.16666666666666666		-0.07487945709031686
394	0.25762451851728313	1.5734457865177522	0.1117673405334836	2.9083307230511863		0.1894797456204372	0.026578073089701		-0.05707201742285605
395	0.6995047606343061	2.2599503354496626	0.4363830115076031	2.569249623902404	1.0544470465739546	0.1588417508648315	0.11021505376344086	0.8220601092111903	-0.07942005288073217
396	0.32098847776425243	1.4648088774668708	0.24198999356328954	1.944549028208142		0.15641447985869142	0.07282913165266107		-0.06648301665672318
397	0.39018859115239	1.6554093264648782	0.35693520135436924	2.7132454329331126	1.038441779004352	0.09942104353508734	0.10401891252955082	1.018903835283425	-0.11071694539603942
398	0.4600076667944466	3.3826172905060776	0.2319956637943325	1.9557360547971239	1.585637618937505	0.399770672958318	0.14947368421052631	0.598393009559741	-0.02560622462482995
399	1.4150235837263954	4.192885100585686	0.22646468005004414	1.7556874686884214	1.7812407553003642	1.0098093969150082	0.08704061895551257	0.24648321559235742	-0.09216667818146586
400	0.19333655560926016	1.6789379628970789	0.06093638120626599	1.3482751142336733		0.19770025128311053	0.06422018348623854		-0.0018621361211899415
401	0.4025067084451408	2.016042840370716	0.1316636404497546	1.4965721568015617	1.1996084112884595	0.3696471094768508	0.06194690265486725	0.5112521877369528	-0.06309697140538037
403	0.2366706111768529	2.4557912912059905	0.12438847406988587	1.4270775914284148		0.20479688172170926	0.010676156583629894		0.009667528925447956
404	0.14750245837430626	1.7843747131771688	0.07611467344299208	1.4074480695065632		0.14831473080126506	0.13548387096774195		-0.0013457623435664838
405	0.2975049584159736	2.1376303827102325	0.11586524469002366	2.0067982691522914		0.3202653652210664	0.08282208588957055		0.0007418873272160955
406	0.6741779029650494	8.446748472351508	0.7774440720769313	2.3967718543229823	3.058262809731412	0.3142623603959506	0.16790490341753342	0.9881824353525598	0.13635195983153114
407	0.9608493474891248	3.8887455932456434	0.41825725712980377	1.8983941280042904	1.7716340575739051	0.6143759706906329	0.10516066212268743	0.45993979914634525	-0.050601307613741375
408	0.5491758195969932	4.652545994200028	0.8727014131924705	3.3564348673855915	1.5319543051000883	0.14770473097168613	0.1903881700554529	1.0158514054649614	-0.06902800671842978
409	0.17750295838263971	1.6555604493217029	0.2347240260455995	1.9445526840577458		0.13427453694008235	0.05472636815920398		-0.0316812295837487
410	0.14904246461282264	1.7340422988720827	0.0605232581836232	1.3149778538872758		0.18729590490897613	0.098159509202454		-0.006345261017392132
411	0.15986677768526228	1.900615466659048	0.1313872160457023	1.4355665959730102		0.19285679024737185	0.06077348066298342		-0.06903355171037626
413	0.5928393005828476	3.045876936868419	0.2979574896870693	1.909452166744661	1.1142162026940443	0.3403407206447133	0.10280373831775699	0.5150555554799799	0.11379479885424156
414	0.1523730224812656	4.024600872645529	0.20170844298456048	1.5501123525712959	1.0792160386434522	0.142705391094102	0.14012738853503184	0.8786680108189622	-0.0760633215951775
415	0.9750208159866778	10.6470069474812	1.4834605524241231	3.2173473282485503	5.171097028066174	0.3277195328486339	0.19491525423728812	1.1980803596307306	0.09549778429671088
416	1.498751040799334	7.834966436163479	0.939847864943846	2.1041873663163453	3.220894320974188	1.0118356568942728	0.18268575323790048	0.502866495855144	0.005319531112906745
417	0.6402997502081599	4.780738799465488	0.796984294251162	3.3190397990612386	1.8004164749560774	0.20273590128215366	0.2560137457044673	0.9484423162527884	-0.05499355944935985
431	0.9752310931867662	5.1678520324469535	0.313416302918239	1.4573772222965362	1.3012149260042725	0.6094617115125796	0.0910010111223458	0.3294026094192234	-0.05111393763286079
432	0.4006210071737036	4.84871273047441	0.4431032257501912	1.7195059267553985	2.6899669164555027	0.24966508527220266	0.07451923076923077	1.032389126565559	0.01946282323842196
433	0.7664441985795353	6.0938247862467705	0.789807616274399	2.308028693828569	3.2045175061771185	0.3584966159899559	0.0594059405940594	0.9512775879403598	0.008942224663977259
434	0.8913594346693315	8.01008667912682	0.4276422420636533	1.549384866525296	1.9756642587722	0.7518289808263742	0.07290533188248095	0.4195940807185126	0.12304612546255815
435	1.1233520558675978	13.042586693673488	1.803421242961548	2.5593491775641275	2.388605674615309	0.40237475899930303	0.2223273415326396	0.773513730148377	-0.08714218333886442
436	0.5058417640294005	4.2995017214093485	0.4056098319743379	1.7202773277187164	1.2597620173416404	0.2536352404906688	0.050522648083623695	0.6960789149652448	0.11609089097796214
438	0.9850164169402824	9.602118631443334	1.2284313254988095	2.98885866007218	2.641323757676516	0.4175679214446168	0.1462925851703407	0.8010945099447446	0.018505331076351543
439	3.1050517508625144	12.982983056844525	1.1811190968417118	2.163013742277146	5.267588395309966	2.1935530315634444	0.16199677938808374	0.3804636938135977	0.23750934031868576
440	1.469608659450458	15.435551481336805	1.7693415193125268	2.693345127504281	3.3751608239726614	0.5552617391971346	0.21192528735632185	0.7837967224212228	-0.05119245017994666
441	0.9775187343880101	11.829511154815169	0.7256322138962513	1.864884044903341	3.599298741210975	0.7681952386472501	0.0949667616334283	0.6707462834845516	0.1756864108968108
442	1.109075770191507	9.839109101595328	0.8675094456225343	1.9294151677585472	1.8587226791634568	0.5944236968337299	0.11243611584327087	0.495118483661372	0.06889559623079318
443	0.8751040799333888	9.10576936986616	0.6731922362446864	2.0542247146115096	2.203990985138488	0.4427789852560735	0.10140237324703344	0.6970228131777685	0.02510604523035474
444	3.1074104912572857	20.067652275693927	1.5407696483904652	2.0359842739478005	6.633280425003537	3.076254572560796	0.15352828989192627	0.33370608543801605	0.21567916172010568
460	0.3600060001000017	1.5901264287651486	0.1851498100213902	1.6378839696907068		0.3008747513659403	0.02127659574468085		-0.004954831875153878
461	1.0750179169652827	19.648657638562945	2.178867956274932	3.3136251563989605	9.11534336443502	0.6235846145774847	0.17353787152444872	1.1648776411729165	-0.061030132434127735
462	0.13666894448240804	1.920898280033604	0.2880141157312827	2.2724609266638813		0.07970767688425319	0.07333333333333332		-0.025532527407322876
463	0.923348722478708	11.234507730266404	1.5356694303773015	2.9994279385715936	3.331666506063024	0.4766288661533769	0.07509881422924901	0.8444811817432641	0.006113196249694365
465	0.5425090418173636	9.556388228819593	0.6399021858275313	2.121315847604288	4.9486195181099015	0.4089162736017256	0.07925801011804384	1.0828496692506504	0.00857620085094382
466	0.2408373472891215	4.294464874737882	0.2378140337419195	1.9499904909176082	2.106165611378788	0.2304983860367777	0.040145985401459854	0.9608246287239225	0.05285865215672306
467	0.1975032917215287	4.567726241816966	0.1975975887683288	1.7127776560819026	1.9732805556067643	0.19254025729394467	0.05829596412556054	1.0106672886054229	0.002871430615394421
468	0.5711906744379683	5.232363296365928	0.3625620888022648	1.6842682250133243	1.2577694249914588	0.3527681357846413	0.03474320241691843	0.5521116832451287	0.010127438502106269
469	0.7910074937552041	15.575925811287807	1.001692083104854	2.6254839213015724	3.7546551176404415	0.4972772987451948	0.15056461731493098	0.8779714175597806	-0.05227530040968557
470	0.3039134054954205	10.269180294420071	0.8105728857210318	2.2417532196409504	2.9065066012553404	0.2086943074739118	0.08814589665653495	1.143860710626971	-0.04916684722615855
471	1.9009159034138217	14.482520249031484	2.3413204560985648	3.2071348391750782	5.214196260477833	0.8623131235173715	0.12741116751269035	0.7815223781630264	0.09384863428568453
473	0.32972522897585343	6.6102282404678325	0.6761932991522162	2.2681105250784133	2.6313524043370005	0.16948982629853568	0.1072463768115942	1.1910353803423053	0.012482159243768491
474	0.4296419650291424	7.749179809459113	0.8773250843608442	2.837881626493764	3.1529543097859314	0.2588942328013262	0.11963882618510158	1.0855953012483501	0.0008047410366685901
475	0.4033400556675945	2.830934208891512	0.2034260631485073	1.6758089581102444		0.3978446444140553	0.034557235421166316		0.07371685666964126
476	0.760846014100235	17.104590957782367	1.2627233263236692	2.8993865285009033	4.170210118915132	0.46415766085781296	0.12578616352201258	0.9534924149336019	-0.01088474639400271
477	0.1808363472724545	8.467408189733618	0.5695085089408024	2.904544823877055	3.77163861358493	0.05993131231483247	0.0964467005076142	1.7988762858041103	-0.05881869513355064
478	1.1500191669861164	9.516279661334961	1.7123819694861708	3.2989916701854765	5.163606117526459	0.5147809930508194	0.059829059829059825	1.0013306033219098	0.08497031563004158
480	0.12416873614560242	2.352394053754844	0.20121268269827594	1.8475006693677505		0.10921130212697364	0.0962962962962963		0.003258023249077817
481	0.23583726395439925	2.4834750310497364	0.2819163872644733	2.0514580841302106	1.0838017859770654	0.15273595205326826	0.09727626459143968	0.8510085859900243	-0.028981028868913374
490	0.4875081251354189	4.802075047730401	0.26177997288992993	1.7832931972261568	1.909253808108708	0.3531334239577498	0.017391304347826087	0.732924840166383	-0.03641385525010066
491	0.34417240287338124	4.050220957090234	0.18248234681895897	1.6523122306482008	1.3866235639241171	0.2706448108281397	0.0097799511002445	0.7095588715940605	0.01203092614834373
492	0.4341739028983817	3.6050326350311743	0.23357582652714104	1.4358215978165056	1.6230816830186272	0.3771843708761508	0.007736943907156673	0.6337866877467261	0.0009863972416086217

## Sheet: spatial_corr_gridcells
	Figure 5, Supp Fig 9 and 11
	animal	channel	unit	chabc	session_corrs	novel_corrs	familiar_i_first_vs_second	familiar_ii_first_vs_second	novel_i_first_vs_second	novel_ii_first_vs_second	novel_iii_first_vs_second	familiar_i_vs_familiar_ii	diff_familiar_first_vs_second	diff_novel_i_familiar_i_first_vs_second
0	1520	5	3	TRUE	[0.69831206 0.45940938 0.62540002 0.62648535 0.41503522]	[0.28111899 0.34105981 0.66263551 0.51729572 0.42246505 0.50290177 0.66263551 0.51729572]	0.6983120638657384	0.4150352219377662	0.4594093847329435	0.6254000172028981	0.6264853462388424	0.7141446800826804	-0.2832768419279722	-0.2389026791327949
1	1520	5	5	TRUE	[0.70917402 0.52921592 0.55013323 0.47180818 0.40947374]	[0.34474388 0.38500322 0.56764533 0.55474808 0.46807455 0.38800658 0.56764533 0.55474808]	0.70917402088316	0.4094737421919713	0.5292159162158335	0.5501332264334785	0.47180817774356565	0.6897254297420138	-0.29970027869118865	-0.17995810466732642
2	1520	5	7	TRUE	[0.59228847 0.57513411 0.41235869 0.61359085 0.40524606]	[0.35250444 0.4684672 0.4534615 0.4835952 0.50098321 0.3933902 0.4534615 0.4835952 ]	0.5922884706098994	0.40524606255217366	0.5751341117048332	0.41235869231021327	0.6135908466836368	0.46609911841998863	-0.18704240805772576	-0.017154358905066225
3	1520	5	9	TRUE	[0.46727964 0.07104407 0.24840072 0.02912424 0.01104019]	[0.01002344 0.06455654 0.05971507 0.16040688 0.06370118 0.05624016 0.05971507 0.16040688]	0.467279644915359	0.011040187568565493	0.07104406761631937	0.2484007161099225	0.029124240099793985	0.12754354343148827	-0.4562394573467935	-0.39623557729903963
4	1522	5	0	TRUE	[0.55879304 0.50877074 0.54411451 0.71704761 0.52955471]	[0.33857203 0.53865172 0.52411447 0.46056908 0.64966861 0.613362810.52411447 0.46056908]	0.5587930424598664	0.5295547143777211	0.5087707449235968	0.5441145133089197	0.7170476062175697	0.7111289977876729	-0.029238328082145326	-0.05002229753626963
5	1522	5	2	TRUE	[0.3993953 0.4143218 0.48090552 0.52331282 0.53510018]	[0.25811034 0.35859489 0.41794732 0.53096598 0.48721921 0.45238942 0.41794732 0.53096598]	0.39939529935216883	0.5351001821518238	0.41432179762961724	0.4809055216792464	0.5233128168109199	0.6658074086750262	0.13570488279965492	0.014926498277448408
6	1526	6	0	TRUE	[0.80754551 0.74880417 0.69822598 0.49268781 0.8727019 ]	[0.5909969 0.47625532 0.55555837 0.53172787 0.62252889 0.541475760.55555837 0.53172787]	0.8075455090835137	0.8727018988543083	0.7488041658775333	0.6982259762765204	0.4926878131458814	0.8558778011661552	0.06515638977079452	-0.0587413432059804566
7	1528	1	0	FALSE	[0.560568 0.65421958 0.51186545 0.75058184 0.74755491]	[0.32927266 0.5766757 0.6140974 0.67423143 0.5460573 0.43158427 0.6140974 0.67423143]	0.5605680030984012	0.7475549075365566	0.6542195820060062	0.5118654454436244	0.7505818400510337	0.5800789311764012	0.18698690443815547	0.093651578907605
8	1528	2	0	FALSE	[0.73885937 0.64304617 0.76042262 0.81909398 0.80349184]	[0.51540195 0.672397 0.76407527 0.77299726 0.75102812 0.79022654 0.76407527 0.77299726]	0.7388593696927636	0.8034918351537977	0.6430461673066384	0.7604226199754414	0.8190939846303654	0.7929442168042752	0.06463246546103418	-0.09581320238612512
9	1528	2	1	FALSE	[0.66925612 0.64962495 0.72060087 0.77976771 0.67919661]	[0.51467085 0.73902578 0.76307638 0.8168657 0.70257097 0.71502405 0.76307638 0.8168657 ]	0.6692561240280983	0.6791966147786616	0.6496249545967142	0.7206008684974855	0.7797677085821804	0.6822127945916481	0.009940490750563247	-0.0196311694313841
10	1528	2	2	FALSE	[0.52347729 0.54457991 0.73327731 0.6587826 0.37871941]	[0.50277215 0.60533383 0.64800476 0.66306029 0.63897113 0.671256380.64800476 0.66306029]	0.5234772921441497	0.37871940770987805	0.5445799108875184	0.7332773141475233	0.6587826034937068	0.1801895137473764	-0.14475788443427168	0.021102618743368717
11	1528	2	4	FALSE	[0.66029025 0.50668828 0.66793051 0.74589611 0.42305593]	[0.44201826 0.63470485 0.7901345 0.73200147 0.68990078 0.67934315 0.7901345 0.73200147]	0.6602902470946843	0.42305592988336654	0.5066882782163775	0.6679305083129963	0.7458961147762213	0.7367781175799203	-0.23723431721131777	-0.1536019688783068
12	1528	3	1	FALSE	[0.45344566 0.48181689 0.62263187 0.72075947 0.34814807]	[-0.03690124 -0.22495687 0.60577327 0.57683885 0.49306071 0.60531582 0.60577327 0.57683885]	0.4534456615101013	0.34814807214548227	0.48181688920198174	0.6226318670316847	0.7207594678577298	-0.22522262948438848	-0.10529758936461903	0.02837122769188044
13	1529	3	2	FALSE	[0.79382936 0.53122994 0.73533069 0.73712236 0.64982476]	[0.41143774 0.54157215 0.70994627 0.6847517 0.60874721 0.61795452 0.70994627 0.6847517 ]	0.7938293631936204	0.6498247603447271	0.5312299378581467	0.7353306908913108	0.7371223595167196	0.23306866929609726	-0.14400460284889327	-0.26259942533547376
14	1529	3	10	FALSE	[0.68804179 0.48340702 0.57081551 0.67249649 0.56935039]	[0.28253819 0.48574556 0.57346832 0.421678 0.5157235 0.690804920.57346832 0.421678 ]	0.6880417892663132	0.5693503907682073	0.4834070213113089	0.5708155072246731	0.6724964939014586	0.0393898653880873	-0.11869139849810595	-0.2046347679550043
15	1529	5	0	FALSE	[0.77731313 0.72128661 0.77342073 0.7663243 0.80048002]	[0.41855348 0.66914277 0.79459989 0.61501008 0.73463431 0.708010850.79459989 0.61501008]	0.7773131282462049	0.8004800165227791	0.7212866109096379	0.7734207326200989	0.7663242967587925	0.030817211556856364	0.023166888276574205	-0.05602651733656705
16	1529	5	2	FALSE	[0.85453648 0.70499604 0.6092601 0.63276195 0.72354485]	[0.51934489 0.62146334 0.64644068 0.47799568 0.62508642 0.73722806 0.64644068 0.47799568]	0.8545364751544224	0.7235448478175573	0.7049960432187732	0.6092600957307134	0.6327619460227828	-0.19464490092377296	-0.1309916273368651	-0.14954043193564925
17	1626	6	0	TRUE	[0.47400144 0.21368019 0.15365045 0.17292257 0.49747133]	[0.33819204 0.22652316 0.22083648 0.02468733 0.18832327 0.116211480.22083648 0.02468733]	0.4740014425113203	0.4974713265301883	0.2136801916381832	0.1536504513097504	0.17292257239587921	0.5815722897849548	0.02346988401886796	-0.2603212508731371
18	1627	0	0	TRUE	[0.69028197 0.12870123 0.49901023 0.24592328 0.31130985]	[-0.10117529 -0.07423162 -0.06766322 -0.04866368 -0.13006017 -0.06190827-0.06766322 -0.04866368]	0.6902819671214457	0.3113098465607929	0.12870122983417703	0.49901022667513706	0.2459232756135596	-0.04379522257069763	-0.3789721205606528	-0.5615807372872688
19	1627	0	1	TRUE	[0.77393898 0.43751183 0.37268482 0.57469376 0.64861051]	[0.47903589 0.49798997 0.52771822 0.31545581 0.33379252 0.54540472 0.52771822 0.31545581]	0.7739389845550907	0.6486105134906419	0.4375118253143548	0.37268482082501647	0.5746937572991105	0.8428061648857306	-0.12532847106444878	-0.3364271592407359
20	1627	1	0	TRUE	[0.61300068 0.24749061 0.35763575 0.3623769 0.31693894]	[0.29216485 0.30724926 0.26669454 0.24913868 0.36217395 0.52786651 0.26669454 0.24913868]	0.6130006784308271	0.316938937881237	0.24749061001929037	0.35763574954842997	0.36237689804391277	0.6920786578853797	-0.29606174054959006	-0.36551006841153666
21	1627	1	2	TRUE	[0.52494883 0.35913826 0.48246712 0.41934945 0.59434084]	[0.290807 0.11561376 0.44798194 0.14207593 0.50227481 0.458887620.44798194 0.14207593]	0.5249488271091631	0.5943408428237112	0.35913825977103636	0.4824671227486566	0.41934945099943444	0.7036469280644954	0.06939201571454812	-0.16581056733812677
22	1677	7	0	TRUE	[0.56150705 0.87684928 0.6028661 0.64928226 0.66085712]	[0.65679005 0.74568584 0.67627403 0.58039477 0.69725484 0.65099256 0.67627403 0.58039477]	0.5615070451812769	0.6608571221668378	0.8768492810795122	0.6028660981027819	0.649282261132419	0.6412435196084544	0.09935007698556086	0.3153422358982353
23	1677	7	1	TRUE	[0.68956555 0.40869655 0.61985054 0.3331581 0.58597629]	[0.3519129 0.3659181 0.47438899 0.37485947 0.42100408 0.373761250.47438899 0.37485947]	0.6895655480415864	0.5859762919908453	0.4086965459474523	0.6198505374113354	0.3331580988518908	-0.10804304895483384	-0.1035892560507411	-0.2808690020941341
24	1677	7	9	TRUE	[0.71484454 0.82660929 0.63332498 0.72492087 0.56474374]	[0.65910237 0.73275455 0.57105086 0.39654411 0.71386816 0.50165315 0.57105086 0.39654411]	0.7148445427359953	0.5647437411927574	0.8266092891810071	0.6333249819365233	0.7249208676335551	0.6803193095220061	-0.1501008015432379	0.11176474644501178
25	1678	7	2	TRUE	[0.76282101 0.45454878 0.65475052 0.52562632 0.75743951]	[0.27372746 0.26892205 0.4575871 0.36961043 0.48462119 0.5306297 0.4575871 0.36961043]	0.762821006123598	0.7574395069013717	0.4545487796692874	0.654750521934575	0.5256263216123654	0.8280828256136364	-0.005381499222226305	-0.3082722264543106
26	1753	4	0	FALSE	[0.39412251 0.38625294 0.4577367 0.26995424 0.53986527]	[0.30332051 0.31617608 0.29126633 0.24609611 0.41947673 0.29326557 0.29126633 0.24609611]	0.39412250698470275	0.5398652705523803	0.38625293959520995	0.45773670017117407	0.2699542370028326	0.2962298739413349	0.14574276356767757	-0.007869567389492793
27	1753	4	1	FALSE	[0.7068993 0.76743066 0.86099443 0.90433954 0.90030612]	[0.6179367 0.75656805 0.88901008 0.93133368 0.7934157 0.80592961 0.88901008 0.93133368]	0.706899295092462	0.9003061233508327	0.7674306620012952	0.8609944289488124	0.9043395411565934	0.9146668170913167	0.19340682825837074	0.060531366908833206
28	1753	4	3	FALSE	[0.66695825 0.52814563 0.6371648 0.60026226 0.72586324]	[0.15542324 0.31908695 0.56129083 0.60366783 0.5319416 0.697567630.56129083 0.60366783]	0.6669582521364563	0.7258632370339319	0.5281456285239663	0.6371647991940097	0.6002622649942067	0.8280365487535315	0.05890498489747553	-0.13881262361249003
29	1753	7	1	FALSE	[0.75411405 0.76127464 0.77208045 0.88126647 0.76673096]	[0.53539171 0.74310395 0.74004506 0.82582532 0.84197614 0.79207625 0.74004506 0.82582532]	0.7541140461273951	0.766730961159607	0.7612746399228912	0.7720804472324061	0.8812664736752915	0.8362478046418441	0.012616915032211962	0.007160593795496162
30	1753	7	2	FALSE	[0.61244254 0.54261683 0.78910686 0.86852135 0.86693899]	[0.33525104 0.69068558 0.65075298 0.81537148 0.77536257 0.79318461 0.65075298 0.81537148]	0.6124425439361071	0.8669389894578153	0.5426168276966902	0.7891068599813899	0.8685213546907795	0.8644183666524645	0.25449644552170825	-0.06982571623941691
31	1753	7	3	FALSE	[0.67078171 0.4622159 0.35434721 0.71130033 0.78874057]	[0.52249958 0.3689599 0.55148753 0.39549043 0.48172485 0.348594240.55148753 0.39549043]	0.6707817058022274	0.7887405726037623	0.4622158979397684	0.3543472085001455	0.7113003342353804	0.8455989365404188	0.11795886680153489	-0.20856580786245899

## Sheet: spatial_corr_gridcells_multiday
Figure 5, Supp Fig 9 and 11
	animal	channel	unit	chabc	session_corrs	novel_corrs	familiar_i_first_vs_second	familiar_ii_first_vs_second	novel_i_first_vs_second	novel_ii_first_vs_second	novel_iii_first_vs_second	familiar_i_vs_familiar_ii	diff_familiar_first_vs_second	diff_novel_i_familiar_i_first_vs_second
0	1520	5	3	TRUE	[0.69831206 0.45940938 0.62540002 0.62648535 0.41503522]	[0.28111899 0.34105981 0.66263551 0.51729572 0.42246505 0.50290177 0.66263551 0.51729572]	0.6983120638657384	0.4150352219377662	0.4594093847329435	0.6254000172028981	0.6264853462388424	0.7141446800826804	-0.2832768419279722	-0.2389026791327949
1	1520	5	5	TRUE	[0.70917402 0.52921592 0.55013323 0.47180818 0.40947374]	[0.34474388 0.38500322 0.56764533 0.55474808 0.46807455 0.388006580.56764533 0.55474808]	0.70917402088316	0.4094737421919713	0.5292159162158335	0.5501332264334785	0.47180817774356565	0.6897254297420138	-0.29970027869118865	-0.17995810466732642
2	1520	5	7	TRUE	[0.59228847 0.57513411 0.41235869 0.61359085 0.40524606]	[0.35250444 0.4684672 0.4534615 0.4835952 0.50098321 0.3933902 0.4534615 0.4835952 ]	0.5922884706098994	0.40524606255217366	0.5751341117048332	0.41235869231021327	0.6135908466836368	0.46609911841998863	-0.18704240805772576	-0.017154358905066225
3	1520	5	9	TRUE	[0.46727964 0.07104407 0.24840072 0.02912424 0.01104019]	[0.01002344 0.06455654 0.05971507 0.16040688 0.06370118 0.056240160.05971507 0.16040688]	0.467279644915359	0.011040187568565493	0.07104406761631937	0.2484007161099225	0.029124240099793985	0.12754354343148827	-0.4562394573467935	-0.39623557729903963
4	1522	5	0	TRUE	[0.55879304 0.50877074 0.54411451 0.71704761 0.52955471]	[0.33857203 0.53865172 0.52411447 0.46056908 0.64966861 0.613362810.52411447 0.46056908]	0.5587930424598664	0.5295547143777211	0.5087707449235968	0.5441145133089197	0.7170476062175697	0.7111289977876729	-0.029238328082145326	-0.05002229753626963
5	1522	5	2	TRUE	[0.3993953 0.4143218 0.48090552 0.52331282 0.53510018]	[0.25811034 0.35859489 0.41794732 0.53096598 0.48721921 0.45238942 0.41794732 0.53096598]	0.39939529935216883	0.5351001821518238	0.41432179762961724	0.4809055216792464	0.5233128168109199	0.6658074086750262	0.13570488279965492	0.014926498277448408
6	1526	6	0	TRUE	[0.80754551 0.74880417 0.69822598 0.49268781 0.8727019 ]	[0.5909969 0.47625532 0.55555837 0.53172787 0.62252889 0.54147576 0.55555837 0.53172787]	0.8075455090835137	0.8727018988543083	0.7488041658775333	0.6982259762765204	0.4926878131458814	0.8558778011661552	0.06515638977079452	-0.058741343205980456
7	1528	1	0	FALSE	[0.560568 0.65421958 0.51186545 0.75058184 0.74755491]	[0.32927266 0.5766757 0.6140974 0.67423143 0.5460573 0.43158427 0.6140974 0.67423143]	0.5605680030984012	0.7475549075365566	0.6542195820060062	0.5118654454436244	0.7505818400510337	0.5800789311764012	0.18698690443815547	0.093651578907605
8	1528	2	0	FALSE	[0.73885937 0.64304617 0.76042262 0.81909398 0.80349184]	[0.51540195 0.672397 0.76407527 0.77299726 0.75102812 0.790226540.76407527 0.77299726]	0.7388593696927636	0.8034918351537977	0.6430461673066384	0.7604226199754414	0.8190939846303654	0.7929442168042752	0.06463246546103418	-0.09581320238612512
9	1528	2	1	FALSE	[0.66925612 0.64962495 0.72060087 0.77976771 0.67919661]	[0.51467085 0.73902578 0.76307638 0.8168657 0.70257097 0.71502405 0.76307638 0.8168657 ]	0.6692561240280983	0.6791966147786616	0.6496249545967142	0.7206008684974855	0.7797677085821804	0.6822127945916481	0.009940490750563247	-0.0196311694313841
10	1528	2	2	FALSE	[0.52347729 0.54457991 0.73327731 0.6587826 0.37871941]	[0.50277215 0.60533383 0.64800476 0.66306029 0.63897113 0.67125638 0.64800476 0.66306029]	0.5234772921441497	0.37871940770987805	0.5445799108875184	0.7332773141475233	0.6587826034937068	0.1801895137473764	-0.14475788443427168	0.021102618743368717
11	1528	2	4	FALSE	[0.66029025 0.50668828 0.66793051 0.74589611 0.42305593]	[0.44201826 0.63470485 0.7901345 0.73200147 0.68990078 0.67934315 0.7901345 0.73200147]	0.6602902470946843	0.42305592988336654	0.5066882782163775	0.6679305083129963	0.7458961147762213	0.7367781175799203	-0.23723431721131777	-0.1536019688783068
12	1528	3	1	FALSE	[0.45344566 0.48181689 0.62263187 0.72075947 0.34814807]	[-0.03690124 -0.22495687 0.60577327 0.57683885 0.49306071 0.60531582 0.60577327 0.57683885]	0.4534456615101013	0.34814807214548227	0.48181688920198174	0.6226318670316847	0.7207594678577298	-0.22522262948438848	-0.10529758936461903	0.02837122769188044
13	1529	3	2	FALSE	[0.79382936 0.53122994 0.73533069 0.73712236 0.64982476]	[0.41143774 0.54157215 0.70994627 0.6847517 0.60874721 0.61795452 0.70994627 0.6847517 ]	0.7938293631936204	0.6498247603447271	0.5312299378581467	0.7353306908913108	0.7371223595167196	0.23306866929609726	-0.14400460284889327	-0.26259942533547376
14	1529	3	10	FALSE	[0.68804179 0.48340702 0.57081551 0.67249649 0.56935039]	[0.28253819 0.48574556 0.57346832 0.421678 0.5157235 0.69080492 0.57346832 0.421678 ]	0.6880417892663132	0.5693503907682073	0.4834070213113089	0.5708155072246731	0.6724964939014586	0.0393898653880873	-0.11869139849810595	-0.2046347679550043
15	1529	5	0	FALSE	[0.77731313 0.72128661 0.77342073 0.7663243 0.80048002]	[0.41855348 0.66914277 0.79459989 0.61501008 0.73463431 0.70801085 0.79459989 0.61501008]	0.7773131282462049	0.8004800165227791	0.7212866109096379	0.7734207326200989	0.7663242967587925	0.030817211556856364	0.023166888276574205	-0.05602651733656705
16	1529	5	2	FALSE	[0.85453648 0.70499604 0.6092601 0.63276195 0.72354485]	[0.51934489 0.62146334 0.64644068 0.47799568 0.62508642 0.73722806 0.64644068 0.47799568]	0.8545364751544224	0.7235448478175573	0.7049960432187732	0.6092600957307134	0.6327619460227828	-0.19464490092377296	-0.1309916273368651	-0.14954043193564925
17	1626	6	0	TRUE	[0.47400144 0.21368019 0.15365045 0.17292257 0.49747133]	[0.33819204 0.22652316 0.22083648 0.02468733 0.18832327 0.11621148 0.22083648 0.02468733]	0.4740014425113203	0.4974713265301883	0.2136801916381832	0.1536504513097504	0.17292257239587921	0.5815722897849548	0.02346988401886796	-0.2603212508731371
18	1627	0	0	TRUE	[0.69028197 0.12870123 0.49901023 0.24592328 0.31130985]	[-0.10117529 -0.07423162 -0.06766322 -0.04866368 -0.13006017 -0.06190827 -0.06766322 -0.04866368]	0.6902819671214457	0.3113098465607929	0.12870122983417703	0.49901022667513706	0.2459232756135596	-0.04379522257069763	-0.3789721205606528	-0.5615807372872688
19	1627	0	1	TRUE	[0.77393898 0.43751183 0.37268482 0.57469376 0.64861051]	[0.47903589 0.49798997 0.52771822 0.31545581 0.33379252 0.54540472 0.52771822 0.31545581]	0.7739389845550907	0.6486105134906419	0.4375118253143548	0.37268482082501647	0.5746937572991105	0.8428061648857306	-0.12532847106444878	-0.3364271592407359
20	1627	1	0	TRUE	[0.61300068 0.24749061 0.35763575 0.3623769 0.31693894]	[0.29216485 0.30724926 0.26669454 0.24913868 0.36217395 0.52786651 0.26669454 0.24913868]	0.6130006784308271	0.316938937881237	0.24749061001929037	0.35763574954842997	0.36237689804391277	0.6920786578853797	-0.29606174054959006	-0.36551006841153666
21	1627	1	2	TRUE	[0.52494883 0.35913826 0.48246712 0.41934945 0.59434084]	[0.290807 0.11561376 0.44798194 0.14207593 0.50227481 0.45888762 0.44798194 0.14207593]	0.5249488271091631	0.5943408428237112	0.35913825977103636	0.4824671227486566	0.41934945099943444	0.7036469280644954	0.06939201571454812	-0.16581056733812677
22	1677	7	0	TRUE	[0.56150705 0.87684928 0.6028661 0.64928226 0.66085712]	[0.65679005 0.74568584 0.67627403 0.58039477 0.69725484 0.65099256 0.67627403 0.58039477]	0.5615070451812769	0.6608571221668378	0.8768492810795122	0.6028660981027819	0.649282261132419	0.6412435196084544	0.09935007698556086	0.3153422358982353
23	1677	7	1	TRUE	[0.68956555 0.40869655 0.61985054 0.3331581 0.58597629]	[0.3519129 0.3659181 0.47438899 0.37485947 0.42100408 0.373761250.47438899 0.37485947]	0.6895655480415864	0.5859762919908453	0.4086965459474523	0.6198505374113354	0.3331580988518908	-0.10804304895483384	-0.1035892560507411	-0.2808690020941341
24	1677	7	9	TRUE	[0.71484454 0.82660929 0.63332498 0.72492087 0.56474374]	[0.65910237 0.73275455 0.57105086 0.39654411 0.71386816 0.501653150.57105086 0.39654411]	0.7148445427359953	0.5647437411927574	0.8266092891810071	0.6333249819365233	0.7249208676335551	0.6803193095220061	-0.1501008015432379	0.11176474644501178
25	1678	7	2	TRUE	[0.76282101 0.45454878 0.65475052 0.52562632 0.75743951]	[0.27372746 0.26892205 0.4575871 0.36961043 0.48462119 0.5306297 0.4575871 0.36961043]	0.762821006123598	0.7574395069013717	0.4545487796692874	0.654750521934575	0.5256263216123654	0.8280828256136364	-0.005381499222226305	-0.3082722264543106
26	1753	4	0	FALSE	[0.39412251 0.38625294 0.4577367 0.26995424 0.53986527]	[0.30332051 0.31617608 0.29126633 0.24609611 0.41947673 0.29326557 0.29126633 0.24609611]	0.39412250698470275	0.5398652705523803	0.38625293959520995	0.45773670017117407	0.2699542370028326	0.2962298739413349	0.14574276356767757	-0.007869567389492793
27	1753	4	1	FALSE	[0.7068993 0.76743066 0.86099443 0.90433954 0.90030612]	[0.6179367 0.75656805 0.88901008 0.93133368 0.7934157 0.80592961 0.88901008 0.93133368]	0.706899295092462	0.9003061233508327	0.7674306620012952	0.8609944289488124	0.9043395411565934	0.9146668170913167	0.19340682825837074	0.060531366908833206
28	1753	4	3	FALSE	[0.66695825 0.52814563 0.6371648 0.60026226 0.72586324]	[0.15542324 0.31908695 0.56129083 0.60366783 0.5319416 0.69756763 0.56129083 0.60366783]	0.6669582521364563	0.7258632370339319	0.5281456285239663	0.6371647991940097	0.6002622649942067	0.8280365487535315	0.05890498489747553	-0.13881262361249003
29	1753	7	1	FALSE	[0.75411405 0.76127464 0.77208045 0.88126647 0.76673096]	[0.53539171 0.74310395 0.74004506 0.82582532 0.84197614 0.792076250.74004506 0.82582532]	0.7541140461273951	0.766730961159607	0.7612746399228912	0.7720804472324061	0.8812664736752915	0.8362478046418441	0.012616915032211962	0.007160593795496162
30	1753	7	2	FALSE	[0.61244254 0.54261683 0.78910686 0.86852135 0.86693899]	[0.33525104 0.69068558 0.65075298 0.81537148 0.77536257 0.79318461 0.65075298 0.81537148]	0.6124425439361071	0.8669389894578153	0.5426168276966902	0.7891068599813899	0.8685213546907795	0.8644183666524645	0.25449644552170825	-0.06982571623941691
0.55148753 0.39549043]"	0.6707817058022274	0.7887405726037623	0.4622158979397684	0.3543472085001455	0.7113003342353804	0.8455989365404188	0.11795886680153489	-0.2085658078624589931	1753	7	3	FALSE	[0.67078171 0.4622159 0.35434721 0.71130033 0.78874057]	[0.52249958 0.3689599 0.55148753 0.39549043 0.48172485 0.34859424

## Sheet: spatial_crosscorr
Figure 5, Supp Fig 9 and 11
	stability	pair	group	paradigm	phase	phase_angle	spacing	orientation
0	0.9107102211514988	254-255	control	familiar vs familiar day 1	3.123207708669659	0.6392927190665394	0.024360731130185442	-0.03965431794331953
1	-0.6845803050841697	254-256	control	familiar vs familiar day 1	10.620084042824214	2.5807053171158483	0.009089686669008001	0.0026443836316697444
2	0.8958660988178202	254-258	control	familiar vs familiar day 1	0.989050019017899	0.10357208241235148	-0.0008423927213132565	-0.10024927937137307
3	0.8469733291893533	255-258	control	familiar vs familiar day 1	0.4543252996607272	-0.10938494172124402	-0.023580690145517114	-0.05949565909343857
4	-0.32503779086975493	314-317	control	familiar vs familiar day 1	22.960698778670647	-4.337815265039015	0.11188276171739764
5	0.30594860687988984	314-318	control	familiar vs familiar day 1	8.194215524199137	1.7507970963401955	-0.04947195162495088	0.22468495630064456
6	0.04732961753130113	317-318	control	familiar vs familiar day 1	15.310846309874169	-0.6915880844345997	-0.4643218936955653	1.6756280351586454
7	0.6986298201523499	323-324	control	familiar vs familiar day 1	-1.0797589493333941	0.22232206539924093	0.04798471273046212	0.06236366832862883
8	0.9582484471809904	726-730	control	familiar vs familiar day 1	-0.14520344000091256	-0.10061804781110206	0.11586849305328695
9	-0.6646235081800527	737-749	control	familiar vs familiar day 1	-14.254101493018101	-0.6218425821737819	0.17959757421706635
10	0.8919903437936225	790-800	control	familiar vs familiar day 1	-1.734611918885939	-0.2059480992944943	-0.09949332113341747	0.5742007034437495
11	0.9235060374666031	790-804	control	familiar vs familiar day 1	0.35885587371418737	-0.17188616840929338	-0.13066174308594058	0.23406740424233274
12	0.9169508559616756	800-804	control	familiar vs familiar day 1	0.19299664929052884	-0.1403110728500705	-0.03221550789411254	-0.15456463024684208
13	0.9524615898784804	810-811	control	familiar vs familiar day 1	0.010586787332371728	-3.9327693837551356	0.05427333949690438	-0.12405829280533587
14	0.7603521588436634	254-255	control	familiar day 1 vs novel day 1 (i)	0.6100966652246473	-0.1118813680492523	-0.0549629883282996	0.10448981574061333
15	0.7912257321997568	254-256	control	familiar day 1 vs novel day 1 (i)	0.8375662701657216	0.037609479889337605	-0.028131950259552285	-0.02870789037734589
16	0.765232794715658	254-258	control	familiar day 1 vs novel day 1 (i)	-1.4220848436106461	0.03954621149280696	0.01941405079271119	0.008582371119322585
17	0.7879552523194453	254-262	control	familiar day 1 vs novel day 1 (i)	-2.18276307494218	0.12112611040140775	0.021000109372615205	-0.20161626373568864
18	0.6767961312217377	254-263	control	familiar day 1 vs novel day 1 (i)	1.9207426764428526	-0.10945234142347571	-0.08749594811922623	0.22772634895517785
19	0.7792106029435925	255-256	control	familiar day 1 vs novel day 1 (i)	-1.212044803577312	-0.06118032483269298	0.025237925396642047	-0.13084024748389345
20	0.6280602334465063	255-258	control	familiar day 1 vs novel day 1 (i)	-0.13547776492274366	0.11295347022051683	0.07221332666832447	-0.09544735449322683
21	0.6261213979721795	255-262	control	familiar day 1 vs novel day 1 (i)	-2.1519819986427864	0.044618088183941085	-0.032286630456771936	-0.09218455013409765
22	0.5960172266026377	255-263	control	familiar day 1 vs novel day 1 (i)	-0.7085803637822519	-6.077839771192696	-0.03160471586680225	0.1298430888575811
23	0.7877885376536704	256-258	control	familiar day 1 vs novel day 1 (i)	-2.905537955809729	-0.13451320015276869	0.04711857657582519	0.03873468814664904
24	0.7640058358120988	256-262	control	familiar day 1 vs novel day 1 (i)	-0.399506548217067	0.18816109006560366	-0.006215259382029492	-0.22713312025677368
25	0.6572194547802436	256-263	control	familiar day 1 vs novel day 1 (i)	-1.5525859982827122	-0.14159332703737526	-0.057879379425767596	0.261388167138358
26	0.7656736301544181	258-262	control	familiar day 1 vs novel day 1 (i)	2.469008290102993	-0.19415926497414127	0.04090475061194643	-0.19174022726610707
27	0.5590071860974213	258-263	control	familiar day 1 vs novel day 1 (i)	1.7411031792731606	0.26065700238120293	-0.10272940352019011	0.22057696104787672
28	0.5092169774871144	262-263	control	familiar day 1 vs novel day 1 (i)	0.4809782795259583	-0.17191363689829542	-0.06430840190237719	0.049628065457841264
29	-0.1911890405641169	314-317	control	familiar day 1 vs novel day 1 (i)	-13.426420359101687	2.573734814402127	0.5430468905975534	-0.24434409887700248
30	0.10162639347837892	314-318	control	familiar day 1 vs novel day 1 (i)	4.071038985049952	-0.8259998536630648	0.8022321392327272	-0.7112441053939229
31	-0.02881756244850352	314-332	control	familiar day 1 vs novel day 1 (i)	-7.966236503367062	-0.2404116127372393	0.05490831790894268	-1.05574127926006
32	-0.04401408790447019	314-333	control	familiar day 1 vs novel day 1 (i)	1.9957260021815557	3.5098859189736853	0.42819166110648244	-3.808973097695705
33	0.027131340408156044	317-318	control	familiar day 1 vs novel day 1 (i)	0.7726185899336393	3.525612989568847	-0.21334467910296406	-0.7142687878885589
34	-0.09708843832331975	317-332	control	familiar day 1 vs novel day 1 (i)	4.005123764938508	5.6635463415114735	-0.911416201791104	-1.52501566406512
35	0.13156955761001896	317-333	control	familiar day 1 vs novel day 1 (i)	1.9432712250269812	4.864676145067279	-0.5332784151722687	-5.355234553238816
36	0.022618963818064837	318-332	control	familiar day 1 vs novel day 1 (i)	-1.1906018735125512	-0.955337283103026	0.48347682927603375	5.0717740845597685
37	-0.05309958127470383	318-333	control	familiar day 1 vs novel day 1 (i)	-6.487849485499767	3.794665601864854	-0.18055331253274343	-2.7647945254047075
38	-0.16391948874195036	323-324	control	familiar day 1 vs novel day 1 (i)	-0.4882337727458872	-0.09447622246338483	0.040943170623664926	-1.1807551403925467
39	0.07153757019389452	332-333	control	familiar day 1 vs novel day 1 (i)	0.12069752374371578	2.3997584166519395	0.24258037837058843	2.3780731664650037
40	0.1715411175769584	726-730	control	familiar day 1 vs novel day 1 (i)	1.2185865625388344	2.130495508890044	0.09837122656854835
41	0.07224389513952938	726-744	control	familiar day 1 vs novel day 1 (i)	35.46372578346089	0.06971675695194982	0.31253183826380493	-3.7065003207034213
42	-0.21017305425393423	730-744	control	familiar day 1 vs novel day 1 (i)	-8.692215426495983	-2.2277449517260086	-0.3851503211836851
43	0.260075488875424	737-748	control	familiar day 1 vs novel day 1 (i)	3.7459999973764404	3.182196521661732	0.021896382532177183	0.7066858715975746
44	0.051301067242977415	790-800	control	familiar day 1 vs novel day 1 (i)	8.434436464069021	-1.3824228960605227	0.2704013917498058	-1.6277693137975535
45	0.047100649870207865	790-804	control	familiar day 1 vs novel day 1 (i)	14.908774281332406	1.6710008553479838	0.03287682705885597	-1.1868916177806743
46	0.04633882036383205	790-807	control	familiar day 1 vs novel day 1 (i)	17.79476345053608	-1.2605040173288564	-0.12670842238664748	0.016695408893152353
47	0.10554750515935353	790-809	control	familiar day 1 vs novel day 1 (i)	-1.355015726943078	-1.2545160753693452	-0.19470703612679463	-1.1118053438321034
48	0.047678108349386635	790-810	control	familiar day 1 vs novel day 1 (i)	0.18921096448647035	-0.14670656019718775	-0.14919529038581458	-1.2133964993307467
49	0.10674474360998429	790-811	control	familiar day 1 vs novel day 1 (i)	1.3922386049450992	0.7411033291141267	0.09929375010890973	-1.1002088767464873
50	0.02290867391098274	800-804	control	familiar day 1 vs novel day 1 (i)	-3.3420750264860137	-1.4421773460054559	-0.17509906289744492	-0.14542223551305822
51	0.07162284447333643	800-807	control	familiar day 1 vs novel day 1 (i)	-4.086083117635269	-5.206199175003489	-0.32256247866231613	9.721961416762301
52	0.09477685511912425	800-809	control	familiar day 1 vs novel day 1 (i)	3.952236289343894	-1.2497987411008418	-0.35963801149512487	-0.027809639437529232
53	0.1997825230258033	800-810	control	familiar day 1 vs novel day 1 (i)	-4.125904980663247	-2.2012093477024934	-0.3340484438928957	-0.5233546311672688
54	0.13472820328132312	800-811	control	familiar day 1 vs novel day 1 (i)	7.933632378657347	-0.7730363489849639	-0.1310489236100143	0.4072722883000939
55	-0.028045127991436453	804-807	control	familiar day 1 vs novel day 1 (i)	2.0219877388632845	1.6659229415045287	0.15412138212946647	-1.102899498792272
56	-0.06524188701358578	804-809	control	familiar day 1 vs novel day 1 (i)	-0.8799546129928437	5.200342661791332	0.27393818172816786	-0.17759412021178478
57	0.08055111322119939	804-810	control	familiar day 1 vs novel day 1 (i)	-6.899036563201552	-2.392444560456546	-0.18514202408971903	-0.6610027830781374
58	-0.023436038294961183	804-811	control	familiar day 1 vs novel day 1 (i)	-1.823818979631799	2.8325753244483174	0.06525139111566314	0.9563030086962
59	-0.16815272672702616	807-809	control	familiar day 1 vs novel day 1 (i)	10.949875680756595	4.444837987654122	-0.08101034371338167	-1.0332998520296377
60	0.16681070736958978	807-810	control	familiar day 1 vs novel day 1 (i)	11.149481285395236	4.842438376202088	-0.027251195829730568	-1.1269306899966216
61	0.29049242437194067	807-811	control	familiar day 1 vs novel day 1 (i)	2.2377419160610845	-1.8546170539591544	0.22858014399867488	-1.0232161912761908
62	0.055951533361150614	809-810	control	familiar day 1 vs novel day 1 (i)	25.11435882889758	-1.9674871862053227	0.06792428585126697	-0.756512727197963
63	-0.016624927663325163	809-811	control	familiar day 1 vs novel day 1 (i)	6.001748468319597	1.2602511591824608	0.3652723028417153	0.6671865837138335
64	0.22087871948063895	810-811	control	familiar day 1 vs novel day 1 (i)	1.0180263031904353	4.592334595572331	0.26923895675433807	4.912424787670074
65	0.8685892677627042	254-255	control	novel day 1 (i) vs novel day 1 (ii)	-0.7101871120950598	0.01702022903574285	-0.022420694399573282	-0.09089900454296995
66	0.8344687196696171	254-256	control	novel day 1 (i) vs novel day 1 (ii)	0.01038873656835193	-0.16629890095350475	-0.03520190219809849	-0.07458737686191519
67	0.8557284179024701	254-258	control	novel day 1 (i) vs novel day 1 (ii)	-1.0678804192354132	-0.11301057064821403	-0.0799443825670606	0.05360874304630148
68	0.8244972926803922	254-262	control	novel day 1 (i) vs novel day 1 (ii)	0.33337256421504335	-0.16499296637867156	0.020894555753659616	0.0896157608409609
69	-0.4083862363494986	254-263	control	novel day 1 (i) vs novel day 1 (ii)	-3.6457972301147947	1.578116956592309	-0.00026101030369407585	0.0
70	0.8404227324914372	255-256	control	novel day 1 (i) vs novel day 1 (ii)	0.9686559517111881	-0.06509814064939778	-0.012995744024338451	0.008797470040640465
71	0.795760057453748	255-258	control	novel day 1 (i) vs novel day 1 (ii)	1.0622640046725458	0.010441517936562228	-0.05747550026649906	0.1453010218310946
72	0.8156274816960796	255-262	control	novel day 1 (i) vs novel day 1 (ii)	-0.17010697482969483	0.06593769119128678	-0.0016965234029260312	0.0
73	-0.38495114592322643	255-263	control	novel day 1 (i) vs novel day 1 (ii)	3.5426663103005804	3.116348564795723	0.02208330823566751	0.09441994913678275
74	0.8341852828441563	256-258	control	novel day 1 (i) vs novel day 1 (ii)	1.4101548146839207	-0.1358190932407597	-0.04453153633579876	0.14759817380160234
75	0.7817815817312851	256-262	control	novel day 1 (i) vs novel day 1 (ii)	1.896202723590573	-0.1354676357092437	-0.01466924259293323	0.008797470040640465
76	-0.3323235939265356	256-263	control	novel day 1 (i) vs novel day 1 (ii)	0.165889526364424	-2.6460288875053024	0.035322940485060905	0.09191291281146863
77	0.8474465555842696	258-262	control	novel day 1 (i) vs novel day 1 (ii)	-0.4085226880096684	0.04390953820651644	-0.05914563418962637	0.1453010218310946
78	-0.3757734473383787	258-263	control	novel day 1 (i) vs novel day 1 (ii)	-6.6306693224158995	4.800912088561761	0.07741975964297343	-0.05360874304630148
79	-0.40052350802044023	262-263	control	novel day 1 (i) vs novel day 1 (ii)	2.640784215756126	5.268740301283396	0.020381023648809116	0.09441994913678275
80	0.6023552372603962	314-317	control	novel day 1 (i) vs novel day 1 (ii)	-3.265426211663625	-2.1958083567882944	-0.5033915780980956	10.647421324156854
81	0.8106030836363132	314-318	control	novel day 1 (i) vs novel day 1 (ii)	0.5977802988421246	0.032034891336480964	-1.0317790528348707	32.605418719749686
82	0.757631851623299	314-332	control	novel day 1 (i) vs novel day 1 (ii)	2.3176454371185944	0.002339231817631164	0.02650178893623889	1.7415945429895954
83	0.5615824356198549	314-333	control	novel day 1 (i) vs novel day 1 (ii)	5.1686473593393	-5.321318938464241	-0.28627107001906316
84	0.41309092411524934	317-318	control	novel day 1 (i) vs novel day 1 (ii)	-15.81985384974989	-2.097132260941489	-0.20717964456482574	2.0207298732770695
85	0.177116553508922	317-332	control	novel day 1 (i) vs novel day 1 (ii)	-5.428522457756882	-3.489881131335214	0.9049209890826424	0.00492027147531518
86	0.24538774303088315	317-333	control	novel day 1 (i) vs novel day 1 (ii)	-9.351580744607514	0.12789424959196793	0.6189092884569973
87	0.6921597531162601	318-332	control	novel day 1 (i) vs novel day 1 (ii)	-2.974320361114832	-5.107964115573443	-0.6749021579341296	12.185989289021606
88	0.6377751047750461	318-333	control	novel day 1 (i) vs novel day 1 (ii)	-1.3642462385438434	-3.41569364433122	0.5142078881839311
89	0.8623067134719331	323-324	control	novel day 1 (i) vs novel day 1 (ii)	0.5160095198774843	0.1914508555860407	-0.20598253612759887	0.0
90	0.571525558628645	332-333	control	novel day 1 (i) vs novel day 1 (ii)	6.467459507510361	-2.983342798811889	-0.20028822892529474
91	0.8693625665466168	726-730	control	novel day 1 (i) vs novel day 1 (ii)	0.9816483455695737	-0.9890604956490044	-0.1267528022987917	-0.10595104590727666
92	0.7380017486212542	726-744	control	novel day 1 (i) vs novel day 1 (ii)	-40.5612372734016	2.241578317443079	0.028679256881505855	0.044493998273013924
93	0.6461445698290413	730-744	control	novel day 1 (i) vs novel day 1 (ii)	0.660406687486887	-0.25090868075423933	-0.15779026004656882	-0.17676279089383784
94	0.700354778572481	737-748	control	novel day 1 (i) vs novel day 1 (ii)	-3.734021436232389	-3.6638089130311307	-0.3396216436648791	-0.9628719580888953
95	0.7058537193669754	790-800	control	novel day 1 (i) vs novel day 1 (ii)	7.677747924207285	3.746884406330026	-0.03287984963855295	-0.10573972688505263
96	0.7734647351849456	790-804	control	novel day 1 (i) vs novel day 1 (ii)	-6.069257220272931	0.09755804216989894	0.15511430638057477	-0.06072456739299615
97	0.785297186954698	790-807	control	novel day 1 (i) vs novel day 1 (ii)	-20.84288627016793	3.947911864970724	0.05814376131319077
98	0.7559162882900851	790-809	control	novel day 1 (i) vs novel day 1 (ii)	-3.8000558168387553	0.1877300094423764	0.005073058711582146	-0.06909115687377171
99	0.8107174269443278	790-810	control	novel day 1 (i) vs novel day 1 (ii)	-3.863541959603573	-0.08624744924219252	0.12515473385562503	-0.019887895647178563
100	0.7862077091162939	790-811	control	novel day 1 (i) vs novel day 1 (ii)	4.369848203555005	-0.6847080273117807	-0.12834960234528958	-0.11733180469367946
101	0.7485341643464057	800-804	control	novel day 1 (i) vs novel day 1 (ii)	-1.4754143339830923	-1.0168054248386886	0.14444374015759065	-0.36655712975279
102	0.7598818136289616	800-807	control	novel day 1 (i) vs novel day 1 (ii)	5.278106126661399	3.0997052158964697	0.06593882216390512
103	0.8328813502981609	800-809	control	novel day 1 (i) vs novel day 1 (ii)	2.6070060282340677	-0.5344404343503038	0.020556246252406485	-0.5474711647604721
104	0.9585502386116387	800-810	control	novel day 1 (i) vs novel day 1 (ii)	0.33367936528749453	-0.1506043505367658	0.11845340293983575	-0.03223437741552132
105	0.765151244764516	800-811	control	novel day 1 (i) vs novel day 1 (ii)	4.151438795554107	2.9164849024130026	-0.08004217095285593	-0.9130679833934034
106	0.7581038822478517	804-807	control	novel day 1 (i) vs novel day 1 (ii)	3.34250238960443	-3.215796369156857	0.09322672968965451	-0.05552256766323511
107	0.8699486076805998	804-809	control	novel day 1 (i) vs novel day 1 (ii)	-0.3163714682962464	-0.045957214135575075	0.18350718928999243	1.0819496269042252
108	0.7852520477722601	804-810	control	novel day 1 (i) vs novel day 1 (ii)	0.7522613505084639	-0.09130218806931217	-0.012549521365115335	0.4227520821644073
109	0.8414220174123657	804-811	control	novel day 1 (i) vs novel day 1 (ii)	4.82548550789933	-4.17875416557648	-0.2596232894182746	-0.9859492211584859
110	0.8392408423380833	807-809	control	novel day 1 (i) vs novel day 1 (ii)	-3.547023251345344	0.0045233119812126965	-0.04385816205708115	-0.06317242916904883
111	0.7974868414415158	807-810	control	novel day 1 (i) vs novel day 1 (ii)	-4.750605713580553	-6.0418255663685425	0.06956667313180231	-0.018184189351296887
112	0.776558751217597	807-811	control	novel day 1 (i) vs novel day 1 (ii)	-0.7377743278152913	-0.08410000961364311	-0.19410522613686487	-0.10728051832783712
113	0.9067626090767735	809-810	control	novel day 1 (i) vs novel day 1 (ii)	-22.27403479539992	3.868430076058755	0.14734028415260858	1.183304591912866
114	0.860640260064237	809-811	control	novel day 1 (i) vs novel day 1 (ii)	4.6531506035555985	-1.4403477674922207	-0.16680867458464999	0.15723627525345907
115	0.8035610325592298	810-811	control	novel day 1 (i) vs novel day 1 (ii)	6.811585158262176	-2.4514511291873617	-0.2751541045589301	-4.638436411228119
116	0.9204272486980593	254-255	control	novel day 1 (ii) vs novel day 1 (iii)	0.9551700283036446	0.05624194446805264	0.0012998114375610825	0.0
117	0.9347285299173378	254-256	control	novel day 1 (ii) vs novel day 1 (iii)	-0.9578762866531445	-0.004069277248412773	-0.02697837751334209	0.04299947899234513
118	0.9240365298446153	254-258	control	novel day 1 (ii) vs novel day 1 (iii)	0.9848752021901532	0.10792619399019775	0.038162318274095886	0.0
119	0.9265915817284877	254-262	control	novel day 1 (ii) vs novel day 1 (iii)	0.12142626759927921	0.005433600353227264	0.01093841373137372	0.0
120	0.8513276375540945	254-263	control	novel day 1 (ii) vs novel day 1 (iii)	-1.545624721217635	-0.11329208357515719	0.044808785908290405	-0.105565102769971
121	0.8755391256552933	254-266	control	novel day 1 (ii) vs novel day 1 (iii)	-1.3780852937108463	0.018293492657774912	-0.02402767371601089	-0.9573351327000863
122	0.8756498889384599	255-256	control	novel day 1 (ii) vs novel day 1 (iii)	-1.461554985403792	0.05904585448110389	-0.0286680528548382	0.044665050401581974
123	0.916041369992108	255-258	control	novel day 1 (ii) vs novel day 1 (iii)	-0.01535986484164198	-0.010061856303823724	0.03741455809741767	0.0
124	0.8692817350744864	255-262	control	novel day 1 (ii) vs novel day 1 (iii)	0.19517016789094477	-0.10319203907161034	0.012100983766324402	0.0
125	0.7713070622963701	255-263	control	novel day 1 (ii) vs novel day 1 (iii)	-3.0037815419510085	-0.2054182359138655	0.04413187706422317	-0.10965413410493485
126	0.7500888798459865	255-266	control	novel day 1 (ii) vs novel day 1 (iii)	-0.5687405918779813	0.07995025044747006	-0.022454766830592554	-0.9216358552617522
127	0.9186477177408336	256-258	control	novel day 1 (ii) vs novel day 1 (iii)	-1.0668187397235762	0.0331431773862616	0.06893685335572175	-0.054785198616490005
128	0.8760916882878693	256-262	control	novel day 1 (ii) vs novel day 1 (iii)	-1.3901335957583374	-0.05459388679071275	-0.017029576540121494	0.044665050401581974
129	0.7684830535554428	256-263	control	novel day 1 (ii) vs novel day 1 (iii)	-0.5963712245967141	-0.10020815909400205	0.07652547490347628	-0.1681593008694442
130	0.8153082893737645	256-266	control	novel day 1 (ii) vs novel day 1 (iii)	0.9546214140255849	0.07462586264534643	-0.04824332737410841	-0.8502307389358993
131	0.8932359104857415	258-262	control	novel day 1 (ii) vs novel day 1 (iii)	0.5011532544182558	-0.08767408984678582	0.04971658893239361	0.0
132	0.7822522398555031	258-263	control	novel day 1 (ii) vs novel day 1 (iii)	-0.42560190874331916	0.10915166551254485	0.005868786719561925	-0.10019383710194962
133	0.7900118342073528	258-266	control	novel day 1 (ii) vs novel day 1 (iii)	8.968588029660609	0.1946121479256705	0.011948791683661919	-1.0086566658382021
134	0.8333836745301355	262-263	control	novel day 1 (ii) vs novel day 1 (iii)	-0.1900940007674592	-0.009775273181227728	0.056733122642457	-0.10965413410493485
135	0.8278650395529873	262-266	control	novel day 1 (ii) vs novel day 1 (iii)	0.6753419983883724	0.029194689552287656	0.0397023956934226
136	0.7269250916031966	263-266	control	novel day 1 (ii) vs novel day 1 (iii)	4.227249307213469	-0.2656381133038399	0.017637275086269333	-1.0086566658382021
137	-0.2900064536654266	314-317	control	novel day 1 (ii) vs novel day 1 (iii)	5.895546713336083	-1.5297510091628452	0.16789208634760344	-10.550802950967894
138	0.6770348981571498	314-318	control	novel day 1 (ii) vs novel day 1 (iii)	-3.3892036834689208	0.09692097977811559	0.18258379883163367
139	0.6794829261152701	314-332	control	novel day 1 (ii) vs novel day 1 (iii)	-5.39566525257524	2.4614107200873243	-0.10992875358150722	-1.6105353939869698
140	0.7148989095793514	314-333	control	novel day 1 (ii) vs novel day 1 (iii)	-12.2545129205223	1.3769187362632438	0.17759381153983345
141	-0.2426146477602291	317-318	control	novel day 1 (ii) vs novel day 1 (iii)	5.885730519409176	-1.4138038036790366	-0.08483604279049994
142	-0.022129292131753363	317-332	control	novel day 1 (ii) vs novel day 1 (iii)	3.0258135570368108	1.32988808412357	-0.5269452025330561	0.2180316225183611
143	-0.2147532644045245	317-333	control	novel day 1 (ii) vs novel day 1 (iii)	3.8487703027463276	-3.580389424030102	-0.19210885086384888
144	0.7231269232834359	318-332	control	novel day 1 (ii) vs novel day 1 (iii)	5.226462304982717	5.019581262284086	0.17703105774207328
145	0.8130743397563871	318-333	control	novel day 1 (ii) vs novel day 1 (iii)	-1.5726730805432916	-0.24706469547362797	-0.05306528960402712
146	0.7715355600740392	323-324	control	novel day 1 (ii) vs novel day 1 (iii)	-1.9059482086605968	2.3702831848827137	-0.1825877942649211	1.4965786591149008
147	0.857937512270428	332-333	control	novel day 1 (ii) vs novel day 1 (iii)	-8.273811885484818	1.7282984437019802	0.19240113532079728
148	0.7816887838094677	726-730	control	novel day 1 (ii) vs novel day 1 (iii)	4.92531756767783	-0.3620974277682443	0.023061173659027268	0.32279630966781714
149	0.62587950762858	726-744	control	novel day 1 (ii) vs novel day 1 (iii)	-3.0684205115320626	-1.1437034344820605	0.22454536751062948	-0.11437863692079797
150	0.5692506775297445	730-744	control	novel day 1 (ii) vs novel day 1 (iii)	15.56648014592095	-0.9450973654232893	-0.15981448516244912	0.5588073886602023
151	0.4976530315452464	737-748	control	novel day 1 (ii) vs novel day 1 (iii)	-0.36897495804887726	3.794922575201923	0.25053560637562655	0.8319519260182195
152	0.8032680580894177	790-800	control	novel day 1 (ii) vs novel day 1 (iii)	0.4392696617705134	-3.734392058804469	-0.29104453877529957	2.037263553434431
153	0.7794000148438566	790-804	control	novel day 1 (ii) vs novel day 1 (iii)	-3.7458473319798955	-0.05392536823985239	-0.25318931563832403
154	0.7306175501231422	790-807	control	novel day 1 (ii) vs novel day 1 (iii)	-2.52772369007576	-0.07102039428722895	-0.14307287538409874
155	0.7393303719733848	790-809	control	novel day 1 (ii) vs novel day 1 (iii)	-2.106909956282413	5.466714089460277	-0.13114386179950377	2.3605291952072873
156	0.6665228876025213	790-810	control	novel day 1 (ii) vs novel day 1 (iii)	4.8947564244317725	0.24255912130483992	-0.18574162285124207	1.245331388752104
157	0.5606638610940005	790-811	control	novel day 1 (ii) vs novel day 1 (iii)	0.285105442230698	0.20710603043742787	-0.04863197533639918	2.6545550612620876
158	0.934128170407879	800-804	control	novel day 1 (ii) vs novel day 1 (iii)	0.09695435137948527	0.12500894040376542	0.015866979589404417
159	0.886802489485244	800-807	control	novel day 1 (ii) vs novel day 1 (iii)	-0.3120206043604661	0.11291183252561529	0.09540659153468845
160	0.9690652192240751	800-809	control	novel day 1 (ii) vs novel day 1 (iii)	-0.1444602619540909	3.4349823407917643	0.059956380755547545	1.0527398139086106
161	0.9389674046780534	800-810	control	novel day 1 (ii) vs novel day 1 (iii)	-0.5046499558628064	-0.006221552545652764	0.054714573529324295	0.45542742554459903
162	0.8776195844664895	800-811	control	novel day 1 (ii) vs novel day 1 (iii)	-0.20219430013778705	-0.07942208567907105	0.18532540636357098	1.1064398960674409
163	0.8863017347838369	804-807	control	novel day 1 (ii) vs novel day 1 (iii)	-0.6278404256099286	0.05111478683381199	-0.10344287409727038
164	0.9048600143830821	804-809	control	novel day 1 (ii) vs novel day 1 (iii)	1.2199476361155668	0.059802767143716906	-0.09801200835299384
165	0.8591100805109826	804-810	control	novel day 1 (ii) vs novel day 1 (iii)	1.088182462763445	-0.35897120147066225	0.04330989639603244	-0.750261959978249
166	0.8769048138957594	804-811	control	novel day 1 (ii) vs novel day 1 (iii)	-4.415478167133763	0.05880771241954719	0.1832741134227902	-0.9462474124434239
167	0.8600165420488678	807-809	control	novel day 1 (ii) vs novel day 1 (iii)	-6.105347411843525	-2.980653000220053	-0.01859331482704829	12.302000412037897
168	0.8606566595675466	807-810	control	novel day 1 (ii) vs novel day 1 (iii)	-5.957024674331283	0.23511424816732562	-0.04675818473133975	6.490098613758851
169	0.8026183635654132	807-811	control	novel day 1 (ii) vs novel day 1 (iii)	0.9582878269474371	0.1443259381497894	0.10339292715644721	13.834328981707769
170	0.9539240692657472	809-810	control	novel day 1 (ii) vs novel day 1 (iii)	-5.253476268597282	0.09877405694117503	-0.02963612939893734	-0.9435901875121544
171	0.8807261034129297	809-811	control	novel day 1 (ii) vs novel day 1 (iii)	-12.461767792732628	1.419196417314366	0.16003174144639343	-0.7308943730790951
172	0.8857830762637279	810-811	control	novel day 1 (ii) vs novel day 1 (iii)	-2.4958000445320536	2.534460423096109	0.15263687139871918	0.870382661647271
173	0.8704162242673086	254-255	control	novel day 1 (iii) vs familiar day 1 (ii)	-1.9478854019212601	0.015364868958862132	0.04572283054746795	0.0
174	0.06955892811095422	254-256	control	novel day 1 (iii) vs familiar day 1 (ii)	-6.500422461555706	-3.8616145779989077	0.03301378441272296	0.12248690241254001
175	0.7718799647218362	254-258	control	novel day 1 (iii) vs familiar day 1 (ii)	1.294137451427055	-0.061102849876465665	0.010865875971978856	-0.05360874304630148
176	0.7778160506768351	254-262	control	novel day 1 (iii) vs familiar day 1 (ii)	-0.6431105809314452	0.06413226792271254	-0.020032662710606663	-0.0896157608409609
177	0.31863199709943657	254-263	control	novel day 1 (iii) vs familiar day 1 (ii)	13.160273999213857	-2.9418651884740976	-0.3086067477119905	0.14398643539057787
178	0.11656195893353152	255-256	control	novel day 1 (iii) vs familiar day 1 (ii)	-1.6066995090276794	-1.8409821724546696	-0.010448507555354869	0.1272313943795388
179	0.7833547086971494	255-258	control	novel day 1 (iii) vs familiar day 1 (ii)	0.13223353804285942	0.005704614457984647	-0.03476117059379846	-0.05568526099013371
180	0.8287172015312613	255-262	control	novel day 1 (iii) vs familiar day 1 (ii)	-0.24959146294158785	0.08762843767930151	0.02620085804640615	-0.08627396568497847
181	0.3603650066886331	255-263	control	novel day 1 (iii) vs familiar day 1 (ii)	1.3283862138736016	2.3251336395939144	-0.34561302381504877	0.1495637050627796
182	0.05957545102420364	256-258	control	novel day 1 (iii) vs familiar day 1 (ii)	2.574149088225381	1.2756969118046761	-0.024926730976589706	-0.18242873602607323
183	0.0650412219911419	256-262	control	novel day 1 (iii) vs familiar day 1 (ii)	1.0295486333305757	-1.6702974436932787	0.014263159804993486	0.03281144524275603
184	0.19524168403188633	256-263	control	novel day 1 (iii) vs familiar day 1 (ii)	3.1853028057655717	-0.3273627242098769	-0.352772193145077	0.018292852923718295
185	0.718320623440522	258-262	control	novel day 1 (iii) vs familiar day 1 (ii)	-0.3372941031317147	0.10596344668830415	-0.009260017986462588	-0.1453010218310946
186	0.47804560557856857	258-263	control	novel day 1 (iii) vs familiar day 1 (ii)	-5.996316495987494	-1.3336408507644684	-0.3140301891987525	0.19222391276885797
187	0.4781238755364909	262-263	control	novel day 1 (iii) vs familiar day 1 (ii)	-3.1792897707254006	-0.3539126780767017	-0.33081817262792756	0.05170059897067758
188	-0.16739475579072832	314-317	control	novel day 1 (iii) vs familiar day 1 (ii)	-11.02817873725187	1.0975735991609628	-0.5323511202209872	0.11969927947522474
189	-0.29085696838641034	314-318	control	novel day 1 (iii) vs familiar day 1 (ii)	-9.044199946861033	0.1014580137790507	-0.2501231826650161
190	-0.17833296707371735	314-332	control	novel day 1 (iii) vs familiar day 1 (ii)	1.8831567898395036	-2.7636778288653288	-0.29716167106053626	1.0366276826934857
191	-0.011492546440560532	314-333	control	novel day 1 (iii) vs familiar day 1 (ii)	-0.4444589097036804	1.3868592536901296	-0.48897604774875325
192	-0.019948366387084693	317-318	control	novel day 1 (iii) vs familiar day 1 (ii)	17.05419804393679	1.0492656369444822	1.4338771583298167
193	-0.12104515720323154	317-332	control	novel day 1 (iii) vs familiar day 1 (ii)	12.193824024237959	2.275762212668014	1.5704823153673777	1.5511407478417576
194	0.19990564008095926	317-333	control	novel day 1 (iii) vs familiar day 1 (ii)	29.237495608614122	4.110714666063037	1.4173138290610985
195	0.13554140935392422	318-332	control	novel day 1 (iii) vs familiar day 1 (ii)	2.9793229066872664	-4.5253282392453835	0.011881606678394774
196	-0.1978233090465753	318-333	control	novel day 1 (iii) vs familiar day 1 (ii)	-0.3986898815598454	2.124053166198748	-0.15461592948039726
197	0.4612880980640077	323-324	control	novel day 1 (iii) vs familiar day 1 (ii)	3.7546458390019195	0.7514012006658839	0.31029349261495487	-0.03647549367168801
198	0.04545155579617296	332-333	control	novel day 1 (iii) vs familiar day 1 (ii)	2.807195712471297	-2.0220879449750204	-0.1238015612075638
199	-0.007761021734214107	726-730	control	novel day 1 (iii) vs familiar day 1 (ii)	16.612768355042597	-0.5472926856896452	-0.23045254831664197	-0.28569244206429456
200	0.3959607751531177	726-744	control	novel day 1 (iii) vs familiar day 1 (ii)	5.082319674579373	-2.206360676631542	-0.4149981940249573	-0.2178960029157413
201	0.10531437674824501	730-744	control	novel day 1 (iii) vs familiar day 1 (ii)	-15.695316035558712	4.405511024535212	0.1348919190125366	0.10381395861703324
202	0.1743128734573792	737-748	control	novel day 1 (iii) vs familiar day 1 (ii)	2.040097853261507	-3.0671720502420126	-0.2821254930452951	-0.6202771566485553
203	-0.039949477373319504	790-800	control	novel day 1 (iii) vs familiar day 1 (ii)	-2.047796398788698	1.7185665402079067	0.03742107416387275	-1.065135582881887
204	-0.11118337171035972	790-804	control	novel day 1 (iii) vs familiar day 1 (ii)	1.5712395198764426	-4.823774735688395	0.06528604471484689
205	-0.18294241335054712	790-807	control	novel day 1 (iii) vs familiar day 1 (ii)	7.147027094819826	-1.9941325797510214	0.11334776119191281	0.5065728416441233
206	0.3170198078594499	790-809	control	novel day 1 (iii) vs familiar day 1 (ii)	-2.43826378684113	-4.1345010657551375	0.2804143217594911	-1.4254555099376551
207	0.10185076695711857	790-810	control	novel day 1 (iii) vs familiar day 1 (ii)	6.208429692205826	-2.6450844604461237	0.15318417193331335	-0.24533138875210403
208	0.15800779088955014	790-811	control	novel day 1 (iii) vs familiar day 1 (ii)	-2.9888647457970556	2.15364522778665	-0.02469323912160526	-1.7711233269081148
209	0.11505422636408677	800-804	control	novel day 1 (iii) vs familiar day 1 (ii)	3.552082035993755	2.517476721984103	0.030261720321470342
210	-0.003484675130548532	800-807	control	novel day 1 (iii) vs familiar day 1 (ii)	-4.03089097291922	1.9575125557625472	0.07982217214742937	0.624294060264325
211	0.13951526987773735	800-809	control	novel day 1 (iii) vs familiar day 1 (ii)	-11.7038831869948	-3.3594016538375095	0.25459512638315884	-0.19679307202757723
212	0.056380403491767456	800-810	control	novel day 1 (iii) vs familiar day 1 (ii)	5.341959049734122	2.541799550092793	0.12082775745232666	0.41739462603904964
213	-0.023833777510872997	800-811	control	novel day 1 (iii) vs familiar day 1 (ii)	-13.145555734780407	-2.049735445053586	-0.06091765049984332	-0.39423957914041197
214	0.08524557145041593	804-807	control	novel day 1 (iii) vs familiar day 1 (ii)	-4.6640706600452475	1.3388353385871505	-0.05378686260496901
215	0.005364345613624911	804-809	control	novel day 1 (iii) vs familiar day 1 (ii)	1.108846871495249	-4.970745760720035	-0.3187780508154534
216	0.020689193596862766	804-810	control	novel day 1 (iii) vs familiar day 1 (ii)	5.205414066783936	2.8667772390611437	0.0956796943179885	1.0694344368290571
217	-0.13796996169014397	804-811	control	novel day 1 (iii) vs familiar day 1 (ii)	-1.872096669723721	1.464662625289011	-0.09500499473094604	0.9447723193057581
218	-0.3367482309844254	807-809	control	novel day 1 (iii) vs familiar day 1 (ii)	-2.671203968457977	0.9266330701319393	0.19551324733273823	-10.963225185683921
219	-0.012108737008191678	807-810	control	novel day 1 (iii) vs familiar day 1 (ii)	2.538284201337607	0.5130039657185037	0.04433166008573053	-5.058366283522295
220	-0.06374559397511759	807-811	control	novel day 1 (iii) vs familiar day 1 (ii)	-1.939871412637995	1.9769436519484553	-0.14898824333711114	-12.569491206076233
221	0.2880277773940344	809-810	control	novel day 1 (iii) vs familiar day 1 (ii)	3.089807458355512	-2.053199000254041	-0.20054123392738088	0.5418699435448524
222	0.06803389554848832	809-811	control	novel day 1 (iii) vs familiar day 1 (ii)	14.382287680564469	0.6663080260891941	-0.42299276864199187	-0.17978698148652927
223	0.048598968350216105	810-811	control	novel day 1 (iii) vs familiar day 1 (ii)	-6.981485194117624	-4.8857814114736104	-0.1953716187555401	-1.2481736240575814
224	0.9278225375276622	254-255	control	familiar day 1 vs familiar day 1 (ii)	-1.092805820488028	-0.023254325586594682	-0.030361040742843848	0.013590811197643382
225	0.15762848945814736	254-256	control	familiar day 1 vs familiar day 1 (ii)	-6.610343741474777	-3.9943732763114874	-0.057298445558269906	0.06219111416562406
226	0.898684279401489	254-258	control	familiar day 1 vs familiar day 1 (ii)	-0.21095260922885117	-0.026641015041674987	-0.01150213752827467	0.008582371119322585
227	0.8771107485042359	254-262	control	familiar day 1 vs familiar day 1 (ii)	-2.3710748240593027	0.025699012298675994	0.03280041614704188	-0.20161626373568864
228	-0.38719342136875606	254-263	control	familiar day 1 vs familiar day 1 (ii)	9.88959472432428	-1.5864926568804214	-0.3515549202266204	0.2661476815757847
229	0.08911743171655945	255-256	control	familiar day 1 vs familiar day 1 (ii)	-3.311643346297595	-1.9082147834556564	-0.026874379037889473	0.04985366733786778
230	0.7515610679324084	255-258	control	familiar day 1 vs familiar day 1 (ii)	1.0436599129510196	0.11903774631123998	0.017391213905444625	-0.005831593652265932
231	0.75318463144065	255-262	control	familiar day 1 vs familiar day 1 (ii)	-2.3765102685231243	0.09499217798291903	0.004318687953032585	-0.17845851581907612
232	-0.5897359306087531	255-263	control	familiar day 1 vs familiar day 1 (ii)	1.1586906184409216	-0.8417758027169251	-0.31100255438196034	0.2641726089522086
233	0.06852879491277471	256-258	control	familiar day 1 vs familiar day 1 (ii)	0.011947207375996527	1.0385077957974094	0.04659716261915847	-0.05088107269431186
234	0.2508840466240468	256-262	control	familiar day 1 vs familiar day 1 (ii)	1.1361112129457442	-1.6721978761276315	-0.02365091871009073	-0.1408591545717952
235	-0.20113481376230108	256-263	control	familiar day 1 vs familiar day 1 (ii)	1.2022351092505694	-3.2151930978465564	-0.29880315718230743	0.20343463200410072
236	0.7381367279087444	258-262	control	familiar day 1 vs familiar day 1 (ii)	2.2243447533798655	-0.1319603699261065	0.02221568736825108	-0.19174022726610707
237	-0.09003049738156299	258-263	control	familiar day 1 vs familiar day 1 (ii)	-11.311484547873553	3.8370799056910405	-0.33347104635640723	0.2589982936684836
238	-0.33500611717490714	262-263	control	familiar day 1 vs familiar day 1 (ii)	-0.24762127621077568	4.73313871312717	-0.31801242823903864	0.08609447946036675
239	0.125609090333456	314-317	control	familiar day 1 vs familiar day 1 (ii)	-21.8244785946811	-0.054250952388049445	-0.32480372137392594	-0.028026446212817135
240	0.06069674094362099	314-318	control	familiar day 1 vs familiar day 1 (ii)	-7.764584346437877	-0.5955859687694175	-0.29708629743552595	0.2748465973619565
241	0.030095494981233213	314-332	control	familiar day 1 vs familiar day 1 (ii)	-9.161099528984204	-0.5403394896976125	-0.3256803177968619	0.11194555243605131
242	0.36896323642209927	314-333	control	familiar day 1 vs familiar day 1 (ii)	-5.534598468705125	0.9523449704628175	-0.16946164512150053	-3.0637282827716046
243	0.02904054175326333	317-318	control	familiar day 1 vs familiar day 1 (ii)	7.892693303529715	1.0639425618928033	0.9285167918715269	0.5037169909092767
244	-0.1666800281188009	317-332	control	familiar day 1 vs familiar day 1 (ii)	13.796238888456395	5.779315506967843	1.03704190012586	0.2490769777703139
245	0.03166437759848172	317-333	control	familiar day 1 vs familiar day 1 (ii)	25.677956391779915	5.522895636692183	1.3108358514819782	-4.517973774092513
246	-0.14686291738851404	318-332	control	familiar day 1 vs familiar day 1 (ii)	4.0408629770426	-5.5690483756377684	-0.0025126642376277486	0.13236431829481587
247	0.13017986645284368	318-333	control	familiar day 1 vs familiar day 1 (ii)	-9.823458686146747	2.2559604282587546	0.12597335656676334	-2.9459064308421103
248	-0.03597991707113537	323-324	control	familiar day 1 vs familiar day 1 (ii)	1.8764733774729199	3.2186590186712536	-0.037333667153900185	0.27934802505066614
249	-0.17272953453058462	332-333	control	familiar day 1 vs familiar day 1 (ii)	1.1215408582405568	-0.8773738834329898	0.11089172355852717	-2.82227334988245
250	0.8232443804467552	726-730	control	familiar day 1 vs familiar day 1 (ii)	23.738320830828837	0.23204489978315035	-0.23577295038785806
251	0.6259069617512961	726-744	control	familiar day 1 vs familiar day 1 (ii)	-3.0836123268934106	-1.0387690367185736	0.15075826863098296	-3.994280962266947
252	0.3765002177973396	730-744	control	familiar day 1 vs familiar day 1 (ii)	-8.160644628646857	0.9817600266316739	-0.5678631473801664
253	0.7389839118734888	737-748	control	familiar day 1 vs familiar day 1 (ii)	1.683101456356681	0.24613813359051173	-0.3493151478023705	-0.044511317121656485
254	0.36791412820019503	790-800	control	familiar day 1 vs familiar day 1 (ii)	14.503657651258122	0.34863599167294124	-0.01610192250017395	-0.7613810701300621
255	0.6053386948154338	790-804	control	familiar day 1 vs familiar day 1 (ii)	6.664909248956022	-3.1091412064103645	8.786251595360728e-05	-0.3125424999040384
256	0.6306962443017792	790-807	control	familiar day 1 vs familiar day 1 (ii)	1.5711805851122165	0.6222548736036174	-0.09828977526564264	-0.3785416410165411
257	0.6473884611030061	790-809	control	familiar day 1 vs familiar day 1 (ii)	-9.700245286905377	0.26542695777817116	-0.04036351745522515	-0.24582281543624307
258	0.5412581271037351	790-810	control	familiar day 1 vs familiar day 1 (ii)	7.428855121520495	-2.635479348580664	-0.05659800744811827	-0.2332843949779253
259	0.5393506938996421	790-811	control	familiar day 1 vs familiar day 1 (ii)	3.0583275049337466	2.4171465600264237	-0.10238106669438429	-0.334108947086194
260	0.9149950804870307	800-804	control	familiar day 1 vs familiar day 1 (ii)	-1.1684529730958655	0.183502891543724	0.015473377171020486	0.24217771356536433
261	0.8732320643882173	800-807	control	familiar day 1 vs familiar day 1 (ii)	-3.1508885682535563	-0.03606957081885609	-0.0813948928162932	0.09719908217703588
262	0.8022524431776906	800-809	control	familiar day 1 vs familiar day 1 (ii)	-5.289101131370929	-1.7086584884968912	-0.024530258104011993	0.28066593768303205
263	0.9092012453932535	800-810	control	familiar day 1 vs familiar day 1 (ii)	1.0450834784955632	0.18376429930788074	-0.04005270997140897	0.31723304300085864
264	0.9689997512577014	800-811	control	familiar day 1 vs familiar day 1 (ii)	-1.2626788607067407	0.014291022695381794	-0.08668333869914258	0.20640462183371933
265	0.9094999585502563	804-807	control	familiar day 1 vs familiar day 1 (ii)	0.07257904281253857	-0.15992330223136586	0.09011837511688159	0.180353159898468
266	0.8500116902157947	804-809	control	familiar day 1 vs familiar day 1 (ii)	1.1324684263217257	0.24344245407943843	0.04065531184971305	-0.05649918043445301
267	0.8899462868146274	804-810	control	familiar day 1 vs familiar day 1 (ii)	0.14682131685429312	0.024059289064623623	-0.05870195474081341	0.08092177593707806
268	0.9452945893425602	804-811	control	familiar day 1 vs familiar day 1 (ii)	-3.2859083085899528	0.1772914965803949	-0.1061027796107673	-0.031121305599951743
269	0.8512877569211651	807-809	control	familiar day 1 vs familiar day 1 (ii)	-1.373698950890251	2.3953413695472205	0.05205142673522711	0.24230294515528872
270	0.8790170094792256	807-810	control	familiar day 1 vs familiar day 1 (ii)	2.980135098821008	-0.4512689762806248	0.03988895265646253	0.28661745088863855
271	0.9016991296992066	807-811	control	familiar day 1 vs familiar day 1 (ii)	0.5183840025552353	0.1825525265254473	-0.011120398318853919	0.13434106602750862
272	0.8163569526019425	809-810	control	familiar day 1 vs familiar day 1 (ii)	0.6766552232558887	-0.05348205345943391	-0.014912793322442663	0.025071620747600942
273	0.8443111722819765	809-811	control	familiar day 1 vs familiar day 1 (ii)	12.575418959707036	1.9054078350938002	-0.06449739893853312	-0.08625849559833176
274	0.9488649856566884	810-811	control	familiar day 1 vs familiar day 1 (ii)	-1.6476737771970669	-0.21043752199253163	-0.04864989516141294	-0.10380258596835612
275	0.7596696297686214	583-586	chabc	familiar vs familiar day 1	-1.7268506617974726	-0.19904844489720297	0.06559049655049087	0.15368863963024548
276	0.06100098150351024	583-593	chabc	familiar vs familiar day 1	6.275787717711641	-3.1936413828299948	0.19478222946341328	-2.206086455576722
277	0.7399013098268677	583-595	chabc	familiar vs familiar day 1	0.6804554682914272	0.4219916994702566	0.09785941561478984	0.07424506854628032
278	0.6393691322034754	583-596	chabc	familiar vs familiar day 1	3.788347967611612	0.39405224347383694	-0.13076482682359858	-0.144881077522526
279	0.163485041555494	586-593	chabc	familiar vs familiar day 1	1.3552099656660825	-3.068106034131543	0.15190315626087647	-2.1259401782912866
280	0.8892805514384592	586-595	chabc	familiar vs familiar day 1	0.2047235699316481	0.17088948301236145	-0.13726719154927491	0.11752772958157909
281	0.6409398478452173	586-596	chabc	familiar vs familiar day 1	3.500910726922756	0.4598857765981037	-0.11715268896114839	-0.3075774796190328
282	0.23097728123966368	593-595	chabc	familiar vs familiar day 1	3.993780469755526	-0.6062663646117188	-0.16224343979760703	0.07436161361920202
283	0.37094619300180004	593-596	chabc	familiar vs familiar day 1	1.1977724346843082	3.7019241506891767	0.10698003237944254	0.23550592529262526
284	0.7559490367220572	595-596	chabc	familiar vs familiar day 1	2.8178997420829432	0.2385506866675673	-0.24840659035482215	-0.20748842228089637
285	0.3704139027760125	72-79	chabc	familiar vs familiar day 1	0.5301237008259445	0.8302463246812014	0.6785151473695141	-5.508960490467556
286	-0.05451292735677817	143-148	chabc	familiar day 1 vs novel day 1 (i)	-4.971704534629042	-5.101997855207985	0.3034091838940469	-0.7600970139178971
287	-0.16983408863223604	143-149	chabc	familiar day 1 vs novel day 1 (i)	5.578319488983656	-3.066320526257182	0.06694859153129595	4.063605227433469
288	0.1212541464694202	143-151	chabc	familiar day 1 vs novel day 1 (i)	1.2382700906472452	-0.66632018540644	0.29209690793789533
289	-0.12290892848425042	148-149	chabc	familiar day 1 vs novel day 1 (i)	-5.5129048548690545	-3.4163199297382385	0.3895120958552649	-0.4104884409776405
290	-0.331443905091945	148-151	chabc	familiar day 1 vs novel day 1 (i)	10.466909126240145	-1.2856619257992719	0.5802605702343991
291	0.05710533416650321	149-151	chabc	familiar day 1 vs novel day 1 (i)	-3.9041928334448546	-2.6442801793502446	0.23809876417112685
292	-0.6587943706040292	473-475	chabc	familiar day 1 vs novel day 1 (i)	-36.65269018139405	-0.40489762942666213
293	0.23510541604126603	477-478	chabc	familiar day 1 vs novel day 1 (i)	17.760628791569694	-0.3942089661891095	0.06657843158356447
294	0.3758140867247941	477-479	chabc	familiar day 1 vs novel day 1 (i)	7.637766947891061	-0.40424291106033916	-0.2617956317184341	-0.2020423371610236
295	0.13563905043766292	477-480	chabc	familiar day 1 vs novel day 1 (i)	7.457765936261509	-2.672283856776274	0.21496982442617685	-0.2606744364227246
296	0.0823495699915082	477-481	chabc	familiar day 1 vs novel day 1 (i)	1.3901598672327276	-0.3337880814098342	-0.1445099917614614	3.6291091230168417
297	0.04151807349747584	478-479	chabc	familiar day 1 vs novel day 1 (i)	7.895163536410578	-0.7320745073076509	-0.33234438490008966	-0.9132859857079074
298	0.11805305569880803	478-480	chabc	familiar day 1 vs novel day 1 (i)	0.5735580410087451	3.4805547679350513	0.17111853802154486	-1.0631694134766894
299	0.16518439520329867	478-481	chabc	familiar day 1 vs novel day 1 (i)	7.669532905212956	1.6469709583308647	-0.2125780624300112	-0.9560855756617884
300	0.4354295888210045	479-480	chabc	familiar day 1 vs novel day 1 (i)	-12.84547278760839	-0.4796506500145479	0.44142363843525123	-0.03607242186925097
301	0.0023165637446262884	479-481	chabc	familiar day 1 vs novel day 1 (i)	5.300060744815292	0.4958656679233261	0.12631654547391635	5.438497453773646
302	-0.26369667642269545	480-481	chabc	familiar day 1 vs novel day 1 (i)	9.075453606454557	1.49494998380879	-0.6402922626188787	4.849940404758177
303	0.33094953577802594	583-586	chabc	familiar day 1 vs novel day 1 (i)	1.0551505336880016	1.2691909578721872	-0.011828472585723282	-1.2516523662232804
304	0.2983491194480749	583-593	chabc	familiar day 1 vs novel day 1 (i)	-6.067572915279538	-0.5151882470655873	-0.053337220644661065	-1.043409134468667
305	0.2777427883177972	583-596	chabc	familiar day 1 vs novel day 1 (i)	-0.17825277837178533	0.10322564445113391	0.08016173759549616	-1.075626785890879
306	0.1625249899506507	583-598	chabc	familiar day 1 vs novel day 1 (i)	-5.033761345817565	-0.4772334904750486	0.15961623457902774	-1.149236118175894
307	-0.060712184586302904	583-602	chabc	familiar day 1 vs novel day 1 (i)	-8.145028250663497	2.2082685285330013	0.2072458135556079	-0.5340152479554812
308	0.08880988348080746	586-593	chabc	familiar day 1 vs novel day 1 (i)	10.091335951589027	0.42501644050721166	-0.04559250204852883	-0.6981476792124939
309	0.11319020324794542	586-596	chabc	familiar day 1 vs novel day 1 (i)	-14.109312546134555	-5.182935811348136	0.09821510129076616	-0.5730349454571547
310	0.0730438847920996	586-598	chabc	familiar day 1 vs novel day 1 (i)	-1.1956995016652066	0.03527832674165288	-0.17501236315669266	8.618650438058367
311	0.029160344359824085	586-602	chabc	familiar day 1 vs novel day 1 (i)	-5.095305184118768	-1.004016213955773	0.2341484994370061	-0.21402602523002884
312	0.4149482678346941	593-596	chabc	familiar day 1 vs novel day 1 (i)	2.7720484316489316	-2.7444386075282035	-0.16256015678561853	-0.4968961880815443
313	0.12444811870304487	593-598	chabc	familiar day 1 vs novel day 1 (i)	-6.888487997960443	2.1732338596299625	-0.2091937729836576	0.407270267724683
314	-0.05031855473479427	593-602	chabc	familiar day 1 vs novel day 1 (i)	-1.4867692134683423	-3.896126822225336	-0.4077145746438846	-1.3167183287600452
315	0.046743739454666144	596-598	chabc	familiar day 1 vs novel day 1 (i)	4.09201155999126	0.08538713476725657	-0.06331947644085512	1.843680451076657
316	-0.5041480402588239	596-602	chabc	familiar day 1 vs novel day 1 (i)	-14.431364451586727	1.542184256885138	0.16268041899606978	0.24610722801985635
317	-0.03691079506853814	598-602	chabc	familiar day 1 vs novel day 1 (i)	6.445131446093095	-4.105187842026462	0.0878078435019014	1.5994169895027583
318	-0.054845125632023844	72-79	chabc	familiar day 1 vs novel day 1 (i)	6.79982836957636	1.6292899648562913	-0.2720907955966628	20.050520084784594
319	-0.06444231023166641	72-91	chabc	familiar day 1 vs novel day 1 (i)	9.659422855232819	1.7001281726375732	0.0196669669760976	5.916708323112486
320	0.24817967637758317	72-92	chabc	familiar day 1 vs novel day 1 (i)	0.5580257622758009	0.8136665670830672	0.20958882211427665
321	0.12340877097540331	79-91	chabc	familiar day 1 vs novel day 1 (i)	3.534869390221391	-0.03348829293756017	0.3735524781850329	-0.8110246965378938
322	-0.06418590440017233	79-92	chabc	familiar day 1 vs novel day 1 (i)	2.874764200167119	1.8290762488624048	0.5978491570880522
323	-0.08175669992283933	837-838	chabc	familiar day 1 vs novel day 1 (i)	13.415710154616633	-4.170049925437903	0.1033221303309857	0.13274846292303655
324	-0.04774184070898493	837-844	chabc	familiar day 1 vs novel day 1 (i)	2.296268748878809	2.138241531732144	0.15722694359879041	-0.1310460763615433
325	0.18835256983761153	837-846	chabc	familiar day 1 vs novel day 1 (i)	-0.22212066915849604	1.254407814497027	0.19011912525956853	-0.15728843580489527
326	-0.12189504422653542	838-844	chabc	familiar day 1 vs novel day 1 (i)	5.573917717940734	-5.395285334707413	0.06010262647323983	-0.27000818570755825
327	-0.12701340649352658	838-846	chabc	familiar day 1 vs novel day 1 (i)	-1.5758015100964506	2.904403080117237	0.08842215629994077	-0.30812952304826846
328	0.0829173332590283	844-846	chabc	familiar day 1 vs novel day 1 (i)	2.7629966764604745	-2.206581222009431	0.027078650486120015	-0.017148957020762134
329	-0.04820722913077769	849-851	chabc	familiar day 1 vs novel day 1 (i)	3.0337676873491386	-2.009729800668262	-0.31269393349976526	-0.5800059168374152
330	-0.11921910740480914	91-92	chabc	familiar day 1 vs novel day 1 (i)	3.499951594364763	1.9677359909382557	0.17985037139771487
331	0.6590354955163512	143-148	chabc	novel day 1 (i) vs novel day 1 (ii)	2.9075062291542135	-0.13370138594032532	-0.38554438673177605	1.0408423574303898
332	0.6324872063955156	143-149	chabc	novel day 1 (i) vs novel day 1 (ii)	-4.854053947857178	0.028272346514002233	0.016682423196896057	-3.35657768461167
333	0.2747806833660834	143-151	chabc	novel day 1 (i) vs novel day 1 (ii)	-3.1787370610849246	0.2801556170594093	-0.07848800110074206	0.16751513879673413
334	0.623829033383608	148-149	chabc	novel day 1 (i) vs novel day 1 (ii)	2.6319079744441343	0.2212422047926535	-0.3896451686040443	1.547898157803183
335	0.41306954518178707	148-151	chabc	novel day 1 (i) vs novel day 1 (ii)	-10.840418629017659	-3.928894004821606	-0.4240426620984271	0.5028884697326759
336	0.4403013629092346	149-151	chabc	novel day 1 (i) vs novel day 1 (ii)	-4.193029197094314	0.9976266627926005	-0.0868031137190014	0.19392695448648128
337	0.8792738795039021	473-475	chabc	novel day 1 (i) vs novel day 1 (ii)	28.323763135001123	-0.7343532517804563	-0.1118981223891714	1.378631389449981
338	0.5810384906177768	477-479	chabc	novel day 1 (i) vs novel day 1 (ii)	-6.928822426755742	0.033946774678027314	-0.14394970366068194	-0.706191344638039
339	0.2762468092506196	477-480	chabc	novel day 1 (i) vs novel day 1 (ii)	-34.691162242585094	5.022324816716494	-0.07840097299374893	-0.7966135170649461
340	0.27441745448192356	477-481	chabc	novel day 1 (i) vs novel day 1 (ii)	0.8324694127376322	0.1892859417844588	0.1769002224404772	-4.5799056271646705
341	0.04829067564615332	479-480	chabc	novel day 1 (i) vs novel day 1 (ii)	5.974452644379994	-2.0608546722573955	0.09587002774735665	-1.0953838528686075
342	-0.1180547584183685	479-481	chabc	novel day 1 (i) vs novel day 1 (ii)	6.276234197045548	3.19269213399089	0.49530309105034287	-5.437811916689449
343	0.6735993523817108	480-481	chabc	novel day 1 (i) vs novel day 1 (ii)	-9.84635105039898	-3.0081196914623685	0.3607808533877894	26.326939631196886
344	0.3601780221083409	583-586	chabc	novel day 1 (i) vs novel day 1 (ii)	-0.34744673214170607	-1.6884684228172555	-0.16035749118148956	0.9821202865200447
345	0.32181115321669646	583-596	chabc	novel day 1 (i) vs novel day 1 (ii)	-3.4094058973856125	-3.9270324183690684	-0.05031046890309765	0.8398583492615403
346	0.4779065688026558	583-598	chabc	novel day 1 (i) vs novel day 1 (ii)	8.68381597579217	0.49086305654273454	-0.22328084788954294	1.0209896126572073
347	0.07865836839548297	583-602	chabc	novel day 1 (i) vs novel day 1 (ii)	17.393085844963284	-1.4587549783588418	-0.23646434356256185	0.4628000528979028
348	0.5088050073472955	586-596	chabc	novel day 1 (i) vs novel day 1 (ii)	11.04359138454639	1.629807053903358	0.13604615753953941	0.5688176591091944
349	0.5783848854070414	586-598	chabc	novel day 1 (i) vs novel day 1 (ii)	-1.4560428156537277	-0.24601394355254985	0.04644664220106087	-8.74583748686347
350	-0.021599662582824475	586-602	chabc	novel day 1 (i) vs novel day 1 (ii)	-6.861987514432508	-3.1366113977050123	-0.11719946246953639	0.2586032386902588
351	0.4557776977677924	596-598	chabc	novel day 1 (i) vs novel day 1 (ii)	-1.4381337354210775	-2.202946629510958	0.17153481056846065	-1.9570373383984339
352	0.7212899888487061	596-602	chabc	novel day 1 (i) vs novel day 1 (ii)	-1.0730389493338315	0.11188160574149597	-0.22649715647184343	-0.19153076100489297
353	0.04980769966092562	598-602	chabc	novel day 1 (i) vs novel day 1 (ii)	-6.1947664031836105	0.0026150344540221138	-0.06672781169208741	-1.6108009688978502
354	0.8022561336416093	72-79	chabc	novel day 1 (i) vs novel day 1 (ii)	2.710537526043975	0.13096197050857183	-0.036886330184524696	-20.569163740177927
355	0.7691728772702322	72-91	chabc	novel day 1 (i) vs novel day 1 (ii)	-2.0593395607837905	-3.6028345778600066	-0.10872138051072466	-6.013930644782551
356	0.741045910642294	72-92	chabc	novel day 1 (i) vs novel day 1 (ii)	-0.5194392735505957	0.40877927151637516	-0.22405803385248435
357	0.7365057717388487	79-91	chabc	novel day 1 (i) vs novel day 1 (ii)	-1.0803999843575323	0.24922151115268365	-0.07876129437101564	1.8444289738331983
358	0.6226610691243591	79-92	chabc	novel day 1 (i) vs novel day 1 (ii)	2.629364427694604	-3.833245007732623	-0.22634365824669445
359	0.90731132123868	837-838	chabc	novel day 1 (i) vs novel day 1 (ii)	-3.2772338964044536	3.170128597017216	-0.050062977944562714	-0.10764854855110839
360	0.8229205541183028	837-844	chabc	novel day 1 (i) vs novel day 1 (ii)	1.3739129888121155	0.12545889430572377	0.028520071915400846
361	0.9203197323727867	837-846	chabc	novel day 1 (i) vs novel day 1 (ii)	-0.542293393337351	-0.040961407978908904	-0.016581272558336524	-0.022471510808050876
362	0.8458812643844187	838-844	chabc	novel day 1 (i) vs novel day 1 (ii)	4.131567255695863	4.377055588508532	0.07716871635963685
363	0.9653460355583409	838-846	chabc	novel day 1 (i) vs novel day 1 (ii)	-0.5337595342151555	-0.028966561141466007	0.03500368870720161	0.07994898573548126
364	0.860174081989755	844-846	chabc	novel day 1 (i) vs novel day 1 (ii)	-2.8696188525463597	-0.008776565783503498	-0.04468754868975977	-1.0711547108352355
365	0.3905492140072024	849-851	chabc	novel day 1 (i) vs novel day 1 (ii)	8.031052061427426	0.49463572400104505	0.44689773584750114	0.7150209807815855
366	0.6145525523056389	91-92	chabc	novel day 1 (i) vs novel day 1 (ii)	4.5378022476774245	0.03184831430241042	-0.10705784718163613
367	0.7254557057065949	143-148	chabc	novel day 1 (ii) vs novel day 1 (iii)	2.811191088930343	0.058322048354852996	-0.005878735735367013	-0.38469488030881094
368	0.6630812117571444	143-149	chabc	novel day 1 (ii) vs novel day 1 (iii)	3.439227551683432	-0.15668002037073103	-0.07467326798536755	0.1634331705258596
369	0.30246954191785536	143-151	chabc	novel day 1 (ii) vs novel day 1 (iii)	4.364984961436425	-0.8198817747584777	0.2923567672916024
370	0.6768550226812595	148-149	chabc	novel day 1 (ii) vs novel day 1 (iii)	0.27256980724933655	0.017875787401766485	-0.07800149421326086	-0.5867764358047955
371	0.11423092978120393	148-151	chabc	novel day 1 (ii) vs novel day 1 (iii)	4.449060618830874	2.2508470881761378	0.2759321354540515
372	0.48803369043979605	149-151	chabc	novel day 1 (ii) vs novel day 1 (iii)	2.15149838616391	-0.5903871471479348	0.3519055112095205
373	0.47391533537839853	473-475	chabc	novel day 1 (ii) vs novel day 1 (iii)	-21.935623908688214	1.5759328747170045	0.23015592674952223	-1.5544949251178677
374	-0.35746203764011675	583-586	chabc	novel day 1 (ii) vs novel day 1 (iii)	14.670885797719984	0.7393801256599148	0.1613325480847343	0.49028190459785526
375	-0.02066294747248672	583-596	chabc	novel day 1 (ii) vs novel day 1 (iii)	7.473006574463595	4.1048131226218905	0.11719088718949588	0.781359891077027
376	0.2517244420472912	583-598	chabc	novel day 1 (ii) vs novel day 1 (iii)	-17.81764039032413	-1.932574835978823	0.13183813903617314	0.6711481658568093
377	0.48585814898457913	583-602	chabc	novel day 1 (ii) vs novel day 1 (iii)	-25.485503217828093	0.9504175410094149	0.23880679640986835	16.493737031880027
378	0.8228965101516703	586-596	chabc	novel day 1 (ii) vs novel day 1 (iii)	5.374027302689118	0.22994308342672065	-0.06442037889594565	0.24592209111428998
379	0.570646222753462	586-598	chabc	novel day 1 (ii) vs novel day 1 (iii)	1.6407646978480557	0.5942096205942	0.04044494468448556	-0.09178654786771301
380	0.1802432502260343	586-602	chabc	novel day 1 (ii) vs novel day 1 (iii)	9.208778223633836	0.052070866442512465	0.11876975884121643	11.045014622622196
381	0.5941253554536245	596-598	chabc	novel day 1 (ii) vs novel day 1 (iii)	-0.14987778579991762	-1.042259529630311	-0.018512943291261186	0.13549633981992482
382	0.15559988310826728	596-602	chabc	novel day 1 (ii) vs novel day 1 (iii)	1.160570057753688	-0.07990114763462075	0.16124345844391363	9.908087562615048
383	0.2802523615410175	598-602	chabc	novel day 1 (ii) vs novel day 1 (iii)	-9.459191027921385	3.2222358926269807	0.14816390369646737	9.56749227561086
384	0.7989893436982969	72-79	chabc	novel day 1 (ii) vs novel day 1 (iii)	1.5082679976744657	-3.197299029910911	-0.008983933589984727
385	0.7672429590534438	72-91	chabc	novel day 1 (ii) vs novel day 1 (iii)	-2.614073187597082	-0.024907722080245165	0.018582673886293977
386	0.6793134438450262	72-92	chabc	novel day 1 (ii) vs novel day 1 (iii)	0.2884586349608509	-0.5191104784854301	-0.15194783154537983	-10.814285587594066
387	0.802022620773028	79-91	chabc	novel day 1 (ii) vs novel day 1 (iii)	1.5851271032132823	-0.2247190139850308	0.04126811340414305
388	0.5243826307176714	79-92	chabc	novel day 1 (ii) vs novel day 1 (iii)	5.139720389650858	3.7278152464686527	-0.19181919766083122	-22.466278275465154
389	0.8873177918073019	837-838	chabc	novel day 1 (ii) vs novel day 1 (iii)	2.446459359108484	-0.6013261504709804	0.01378017110308627	1.0462665767426258
390	0.9326190909676472	837-846	chabc	novel day 1 (ii) vs novel day 1 (iii)	0.8898810495147309	-0.09938655501126625	0.007692149295380091	0.07916815872485317
391	0.9091896983183252	838-846	chabc	novel day 1 (ii) vs novel day 1 (iii)	3.8439480864243922	-0.2642267933385479	-0.006893350421671718	-0.47689811302519053
392	0.4562891711225466	849-851	chabc	novel day 1 (ii) vs novel day 1 (iii)	3.585207962361679	0.20962657165643317	-0.2527926934530169	3.8614885765629676
393	0.3000011264273999	91-92	chabc	novel day 1 (ii) vs novel day 1 (iii)	3.9003388632998046	0.15661782197170337	-0.1756875785687373	-10.305783269678749
394	-0.09228538405644003	143-148	chabc	novel day 1 (iii) vs familiar day 1 (ii)	-10.052573815688778	3.0783679289534147	0.025507022619819075	0.30905459783559197
395	-0.1188609630089624	143-149	chabc	novel day 1 (iii) vs familiar day 1 (ii)	-5.692794409033384	2.6053715649528812	0.04073456947361398	-1.0792099462849598
396	-0.0032767585259032657	148-149	chabc	novel day 1 (iii) vs familiar day 1 (ii)	-0.7299132428032369	3.3201322448831214	0.06552620249987429	-0.5408753985741692
397	0.14609217528513732	473-475	chabc	novel day 1 (iii) vs familiar day 1 (ii)	23.3954548720936	2.3285530400131447	0.6956282222004632	0.9633073592361603
398	0.010008661215393205	583-586	chabc	novel day 1 (iii) vs familiar day 1 (ii)	2.390832863251429	0.3265196091491611	-0.2708904119654999	-0.058646805909301714
399	-0.271513802587844	583-596	chabc	novel day 1 (iii) vs familiar day 1 (ii)	-15.816212250758838	-4.349285979895791	-0.4017166521909775	-0.16674195486856358
400	-0.05365048773291637	583-598	chabc	novel day 1 (iii) vs familiar day 1 (ii)	8.951425946267188	3.8232762642838245	-0.3177820564835053	-0.2120531970385231
401	0.14990536865782478	583-602	chabc	novel day 1 (iii) vs familiar day 1 (ii)	-2.0540552302892756	-3.5087812810598007	-0.18545534985254553	-15.740903941936953
402	0.13563159008584327	586-596	chabc	novel day 1 (iii) vs familiar day 1 (ii)	-5.407379417847245	2.8962451314361157	-0.1889833316359134	-0.07226688791092939
403	0.2195254921389408	586-598	chabc	novel day 1 (iii) vs familiar day 1 (ii)	2.208871807675738	-3.0993392749474573	0.061706246673964404	0.08504233090498037
404	-0.13645981852241232	586-602	chabc	novel day 1 (iii) vs familiar day 1 (ii)	-7.051433382939574	4.228384274337328	0.09861736180317315	-10.656379034502022
405	0.1553667109658272	596-598	chabc	novel day 1 (iii) vs familiar day 1 (ii)	4.924063344440544	3.4493094079445514	-0.13224345428566253	0.024609293959157896
406	-0.02769560213973644	596-602	chabc	novel day 1 (iii) vs familiar day 1 (ii)	4.6398674057188884	1.29106797862022	0.31844930830769835	-9.62334539980515
407	0.27228720563198705	598-602	chabc	novel day 1 (iii) vs familiar day 1 (ii)	8.345608644657583	1.2240103115111782	0.1590049920027804	-9.199451229348778
408	-0.047280226829634654	72-79	chabc	novel day 1 (iii) vs familiar day 1 (ii)	-9.932245358844504	1.2961285083909213	0.31414105834311423
409	-0.014069537645386165	72-91	chabc	novel day 1 (iii) vs familiar day 1 (ii)	-7.227410126561141	1.7408546814129058	0.147335579091325
410	0.3709740464559952	72-92	chabc	novel day 1 (iii) vs familiar day 1 (ii)	1.6464144389254316	-0.1850990027163817	-0.35826502649426634	0.9764978071995004
411	0.2865135946212025	79-91	chabc	novel day 1 (iii) vs familiar day 1 (ii)	-3.4193665297440767	0.28476914609252946	-0.2588731764863672
412	0.04292623142073947	79-92	chabc	novel day 1 (iii) vs familiar day 1 (ii)	-5.22575176175264	-1.4339964990555616	-0.6783396274182645	0.9044807853499853
413	-0.057059492007750894	837-838	chabc	novel day 1 (iii) vs familiar day 1 (ii)	1.2124000866484401	2.338442548339132	-0.067536408589011	-1.9660636732090535
414	0.0334201934707086	837-846	chabc	novel day 1 (iii) vs familiar day 1 (ii)	-2.0691111469335173	-1.1569426989112719	-0.2042073490240165	-0.9730431136275121
415	-0.04673953656067427	838-846	chabc	novel day 1 (iii) vs familiar day 1 (ii)	1.927713612550729	-1.1572740116392952	-0.14032939665307986	0.40090436035241633
416	0.04384943773847716	91-92	chabc	novel day 1 (iii) vs familiar day 1 (ii)	-1.2642242414710871	-1.4005230504373058	-0.43043430762417934	0.9638354279221907
417	0.19497429616085984	143-148	chabc	familiar day 1 vs familiar day 1 (ii)	-9.305581032233263	-2.099009263840042	-0.06250691595327706	0.20510506103927384
418	0.3462078528264277	143-149	chabc	familiar day 1 vs familiar day 1 (ii)	-1.5293013162234743	-0.5893566351610299	0.04969231621643844	-0.20874923293730097
419	0.5778116196785749	148-149	chabc	familiar day 1 vs familiar day 1 (ii)	-3.3383403159788205	0.14293030733930312	-0.012608364462165955	0.009757882446577604
420	0.4563980439712185	473-475	chabc	familiar day 1 vs familiar day 1 (ii)	-6.8690960829875465	2.7652350335230307
421	-0.10975898980342351	477-480	chabc	familiar day 1 vs familiar day 1 (ii)	-8.913666673313806	0.5094918438544322	0.2397878923530794	-0.4649001878694704
422	0.853936849396156	477-481	chabc	familiar day 1 vs familiar day 1 (ii)	13.268001066090568	0.9308298541574029	-0.04955646920653822	-0.12936490889367203
423	-0.04053791967152969	480-481	chabc	familiar day 1 vs familiar day 1 (ii)	4.7946955636919295	0.9015128002484736	-0.5580793689723995	0.487366435104689
424	-0.07649508127054817	583-586	chabc	familiar day 1 vs familiar day 1 (ii)	17.76942246251771	0.6466222698640076	-0.28174382764797845	0.16210301898531787
425	0.08491023446824877	583-596	chabc	familiar day 1 vs familiar day 1 (ii)	-11.930864352052641	-4.068279631191835	-0.2546744963090831	0.3788494995791247
426	0.03840000718651548	583-598	chabc	familiar day 1 vs familiar day 1 (ii)	-5.216159814082339	1.9043309943726874	-0.2496085307578474	0.3308484632995994
427	-0.12894672910181598	583-602	chabc	familiar day 1 vs familiar day 1 (ii)	-18.29150085381758	-1.8088501898762264	0.024132916550368866	0.6816178948854974
428	0.7761323321761935	586-596	chabc	familiar day 1 vs familiar day 1 (ii)	-3.0990732767462923	-0.4269405425819417	-0.019142451701553487	0.16943791685540022
429	0.7948028977733329	586-598	chabc	familiar day 1 vs familiar day 1 (ii)	1.1978941882048595	-2.715865271164154	-0.026414529597181824	-0.1339312657678352
430	0.28444341329157957	586-602	chabc	familiar day 1 vs familiar day 1 (ii)	-9.799947857857013	0.13982752911905516	0.3343361576118593	0.43321280158040326
431	0.8577571782636568	596-598	chabc	familiar day 1 vs familiar day 1 (ii)	7.428063383210809	0.28949038357053913	-0.042541063449318184	0.04674874645730587
432	0.2971439378415101	596-602	chabc	familiar day 1 vs familiar day 1 (ii)	-9.703965937447983	2.865232693612233	0.41587602927583833	0.33931862982486144
433	0.30766370214842687	598-602	chabc	familiar day 1 vs familiar day 1 (ii)	-0.8632173403543177	0.3436733965657197	0.32824892750906176	0.35665706686699034
434	0.594155154322876	72-79	chabc	familiar day 1 vs familiar day 1 (ii)	1.0863885344502968	-0.14091858615512676	-0.0038200010280580177	0.07962250057268849
435	0.4379527902433946	72-91	chabc	familiar day 1 vs familiar day 1 (ii)	-2.241400019709195	-0.18675944588977278	0.07686383944299191	-0.1334262833691804
436	0.3864722031887464	72-92	chabc	familiar day 1 vs familiar day 1 (ii)	1.9734595626114877	0.5182363573976305	-0.5246820697778538	0.03708249595297319
437	0.6432452327803414	79-91	chabc	familiar day 1 vs familiar day 1 (ii)	0.6202299793330641	0.27578335032262213	0.0771861207317931	-0.20814549347828304
438	0.262587790268983	79-92	chabc	familiar day 1 vs familiar day 1 (ii)	5.418097255759941	0.2896499885428727	-0.498653326237738	-0.03493452589654189
439	-0.2550361806232608	837-838	chabc	familiar day 1 vs familiar day 1 (ii)	13.797335703969104	0.7371950694474649	-0.0004970850995017484	-0.8946971820944997
440	0.514494964760516	837-844	chabc	familiar day 1 vs familiar day 1 (ii)	9.393789528361776	-0.04181080817748713	0.051059118696405004	-0.9865214399494852
441	0.7492646461145747	837-846	chabc	familiar day 1 vs familiar day 1 (ii)	-1.9436441599146335	-0.042882847404420055	-0.022977347027404393	-1.073634901515605
442	0.010550000626733839	838-844	chabc	familiar day 1 vs familiar day 1 (ii)	-8.318010736705098	0.15549598325977954	0.0544588379597023	-0.28363584820744314
443	-0.12023961674020445	838-846	chabc	familiar day 1 vs familiar day 1 (ii)	3.662100654663515	1.4539357139979279	-0.023796902067609205	-0.3041742899855614
444	0.3725307719935161	844-846	chabc	familiar day 1 vs familiar day 1 (ii)	-6.01875360349494	-0.09908068559888283	-0.08294340355532592	0.005503866910984367
445	0.06568937316762255	91-92	chabc	familiar day 1 vs familiar day 1 (ii)	10.673868463870905	0.7556790767750636	-0.5333293619768379	0.14450436912565723

[truncated: 6 more sheets: temporal_crosscorr, powerspectrum_MEC, speedcells, speedscores, HDcells_vectorlength, longitudinal_HDcells]
